# Supplementary material for: Leukocyte telomere length is associated with increased risk of endometriosis: a bidirectional two-sample Mendelian randomization study
Source: Front Endocrinol (Lausanne). 2023 Nov 16;14:1272200. doi: 10.3389/fendo.2023.1272200 (PMC10687575; doi:10.3389/fendo.2023.1272200)
Supplement: Supplementary file 3 [file Table_1.xlsx]

## Sheet: Table S1
Table S1. Phenoscanner results for associations of the leukocyte telomere length instruments with any trait.
SNP	Trait	Study	Ancestry	Beta	SE	P-value	N	n_cases	n_controls
rs45604339	Mean corpuscular hemoglobin	Astle W	European	0.0412	0.00372	1.66e-28	173480	0	173480
rs45604339	Mean corpuscular hemoglobin concentration	Astle W	European	0.02187	0.003639	1.85e-09	173480	0	173480
rs45604339	Mean corpuscular volume	Astle W	European	0.03505	0.00371	3.46e-21	173480	0	173480
rs45604339	Mean platelet volume	Astle W	European	-0.01725	0.003802	5.71e-06	173480	0	173480
rs45604339	Red blood cell count	Astle W	European	-0.0207	0.003739	3.08e-08	173480	0	173480
rs45604339	Arm fat-free mass right	Neale B	European	-0.007353	0.001586	3.52e-06	331221	0	331221
rs45604339	Arm predicted mass right	Neale B	European	-0.006987	0.00158	9.75e-06	331216	0	331216
rs45604339	Basal metabolic rate	Neale B	European	-0.007787	0.001687	3.92e-06	331307	0	331307
rs45604339	Comparative height size at age 10	Neale B	European	-0.0121	0.001737	3.25e-12	332021	0	332021
rs45604339	Height	Neale B	European	-0.01801	0.001807	2.22e-23	336474	0	336474
rs45604339	Sitting height	Neale B	European	-0.01493	0.001966	3.1e-14	336172	0	336172
rs45604339	Sleep duration	Neale B	European	-0.009977	0.001965	3.84e-07	335410	0	335410
rs45604339	Treatment with fluticasone	Neale B	European	0.0007727	0.000169	4.86e-06	337159	1485	335674
rs45604339	Trunk fat-free mass	Neale B	European	-0.009115	0.001603	1.29e-08	331030	0	331030
rs45604339	Trunk predicted mass	Neale B	European	-0.009157	0.001597	9.91e-09	330995	0	330995
rs45604339	Whole body fat-free mass	Neale B	European	-0.008068	0.001609	5.34e-07	331291	0	331291
rs45604339	Whole body water mass	Neale B	European	-0.007886	0.001611	9.89e-07	331315	0	331315
rs17677991	Waist hip ratio adjusted for physical activity in females	GIANT	Mixed	-0.0219	0.0049	9.61e-06	96477	0	96477
rs17677991	Waist hip ratio adjusted for physical activity	GIANT	European	-0.0198	0.0041	1.32e-06	150680	0	150680
rs17677991	Waist hip ratio adjusted for physical activity	GIANT	Mixed	-0.0199	0.0039	2.84e-07	169249	0	169249
rs17677991	Diastolic blood pressure	Neale B	European	-0.01791	0.002587	4.4e-12	317756	0	317756
rs17677991	Impedance of leg right	Neale B	European	-0.01132	0.00231	9.66e-07	331301	0	331301
rs5742915	Height in females	GIANT	European	0.03	0.0062	1.85e-06	72154	0	72154
rs5742915	Height in males	GIANT	European	0.034	0.0068	4.92e-07	59623	0	59623
rs5742915	Height	GIANT	European	NA	NA	2.99e-10	131938	0	131938
rs5742915	Height	GIANT	European	0.03182	0.004582	3.8e-12	131777	0	131777
rs5742915	Height	GIANT	European	0.035	0.0031	1.5e-29	250615	0	250615
rs5742915	Height	GIANT	European	0.031	0.0024	7.3e-38	381625	0	381625
rs5742915	Height	GIANT	Mixed	0.029	0.0023	9.1e-38	458927	0	458927
rs5742915	Hip circumference adjusted for BMI	GIANT	Mixed	0.02	0.0036	1.7e-08	223667	0	223667
rs5742915	Gene expression	GIANT	European	NA	NA	2.52e-23	133653	-	-
rs5742915	Height	GIANT	European	NA	NA	1e-15	133653	-	-
rs5742915	Height	Soler Artigas M	European	NA	NA	1e-15	48201	-	-
rs5742915	Height	Fatemifar G	European	NA	NA	1e-15	11513	-	-
rs5742915	Pagets disease of bone	Albagha OM	European	NA	NA	1.6e-14	3440	-	-
rs5742915	Height	GIANT	European	-0.031	0.003862	1e-15	-	-	-
rs5742915	Height	GIANT	European	-0.035	0.003108	2e-29	-	-	-
rs5742915	Pagets disease	Albagha OM	European	NA	NA	2e-14	-	-	-
rs5742915	Age at first live birth	Neale B	European	0.01761	0.00395	8.3e-06	123846	0	123846
rs5742915	Age at menarche	Neale B	European	0.0154	0.002482	5.46e-10	176008	0	176008
rs5742915	Arm fat percentage left	Neale B	European	-0.01059	0.001844	9.42e-09	331198	0	331198
rs5742915	Arm fat percentage right	Neale B	European	-0.01003	0.001853	6.09e-08	331249	0	331249
rs5742915	Arm fat-free mass left	Neale B	European	0.007894	0.001549	3.46e-07	331159	0	331159
rs5742915	Arm fat-free mass right	Neale B	European	0.007853	0.001518	2.3e-07	331221	0	331221
rs5742915	Arm predicted mass left	Neale B	European	0.007717	0.001543	5.69e-07	331146	0	331146
rs5742915	Arm predicted mass right	Neale B	European	0.00772	0.001513	3.32e-07	331216	0	331216
rs5742915	Basal metabolic rate	Neale B	European	0.00806	0.001615	6.04e-07	331307	0	331307
rs5742915	Body fat percentage	Neale B	European	-0.009341	0.001868	5.7e-07	331117	0	331117
rs5742915	Body mass index	Neale B	European	-0.01233	0.00241	3.08e-07	336107	0	336107
rs5742915	Comparative height size at age 10	Neale B	European	0.01266	0.001663	2.61e-14	332021	0	332021
rs5742915	Forced expiratory volume in 1-second	Neale B	European	0.01072	0.002085	2.76e-07	307638	0	307638
rs5742915	Forced expiratory volume in 1-second, best measure	Neale B	European	0.01182	0.002289	2.44e-07	255492	0	255492
rs5742915	Forced expiratory volume in 1-second, predicted	Neale B	European	0.01232	0.002727	6.2e-06	110423	0	110423
rs5742915	Forced vital capacity	Neale B	European	0.01501	0.001977	3.18e-14	307638	0	307638
rs5742915	Forced vital capacity, best measure	Neale B	European	0.01715	0.002168	2.56e-15	255492	0	255492
rs5742915	Hand grip strength left	Neale B	European	0.01187	0.001757	1.38e-11	335821	0	335821
rs5742915	Hand grip strength right	Neale B	European	0.01209	0.00176	6.3e-12	335842	0	335842
rs5742915	Height	Neale B	European	0.02379	0.00173	5.43e-43	336474	0	336474
rs5742915	Leg fat percentage left	Neale B	European	-0.009275	0.001523	1.14e-09	331278	0	331278
rs5742915	Leg fat percentage right	Neale B	European	-0.00849	0.001543	3.73e-08	331296	0	331296
rs5742915	Number of days or week of vigorous physical activity 10+ minutes	Neale B	European	0.02487	0.004836	2.7e-07	321533	0	321533
rs5742915	Pulse rate	Neale B	European	-0.01543	0.00251	7.77e-10	317756	0	317756
rs5742915	Sitting height	Neale B	European	0.01802	0.001883	1.08e-21	336172	0	336172
rs5742915	Sleeplessness or insomnia	Neale B	European	-0.008248	0.001746	2.32e-06	336965	0	336965
rs5742915	Transport type for commuting to job workplace: cycle	Neale B	European	0.003937	0.0008885	9.4e-06	177550	13527	164023
rs5742915	Trunk fat-free mass	Neale B	European	0.0112	0.001534	2.84e-13	331030	0	331030
rs5742915	Trunk predicted mass	Neale B	European	0.0112	0.001529	2.37e-13	330995	0	330995
rs5742915	Whole body fat-free mass	Neale B	European	0.009556	0.00154	5.54e-10	331291	0	331291
rs5742915	Whole body water mass	Neale B	European	0.009288	0.001543	1.74e-09	331315	0	331315
rs5742915	Pagets disease	Albagha OM	European	NA	NA	2e-14	-	-	-
rs7164950	Red cell distribution width	Astle W	European	0.02249	0.003599	4.12e-10	173480	0	173480
rs76219171	Forced vital capacity	Neale B	European	-0.01863	0.004179	8.32e-06	307638	0	307638
rs76219171	Impedance of arm right	Neale B	European	0.01635	0.003618	6.22e-06	331279	0	331279
rs76219171	Impedance of whole body	Neale B	European	0.01752	0.003922	7.91e-06	331284	0	331284
rs76219171	Other malignant neoplasms of skin	Neale B	European	-0.003107	0.0006131	4.03e-07	337199	4826	332373
rs2967355	Height	GIANT	European	0.021	0.0035	2.1e-09	251764	0	251764
rs2967355	Systolic blood pressure	Saxena R	European	NA	NA	9.07e-06	5217	-	-
rs2967355	Arm fat-free mass left	Neale B	European	0.009761	0.00183	9.6e-08	331159	0	331159
rs2967355	Arm fat-free mass right	Neale B	European	0.009978	0.001794	2.65e-08	331221	0	331221
rs2967355	Arm predicted mass left	Neale B	European	0.009701	0.001823	1.03e-07	331146	0	331146
rs2967355	Arm predicted mass right	Neale B	European	0.009982	0.001787	2.33e-08	331216	0	331216
rs2967355	Basal metabolic rate	Neale B	European	0.01058	0.001909	2.93e-08	331307	0	331307
rs2967355	Comparative height size at age 10	Neale B	European	0.01269	0.001965	1.07e-10	332021	0	332021
rs2967355	Forced expiratory volume in 1-second, predicted	Neale B	European	0.01553	0.003224	1.47e-06	110423	0	110423
rs2967355	Forced vital capacity	Neale B	European	0.01164	0.002337	6.31e-07	307638	0	307638
rs2967355	Forced vital capacity, best measure	Neale B	European	0.01309	0.002562	3.24e-07	255492	0	255492
rs2967355	Height	Neale B	European	0.01778	0.002045	3.5e-18	336474	0	336474
rs2967355	Leg fat-free mass left	Neale B	European	0.008868	0.001895	2.89e-06	331258	0	331258
rs2967355	Leg fat-free mass right	Neale B	European	0.009116	0.001895	1.5e-06	331285	0	331285
rs2967355	Leg predicted mass left	Neale B	European	0.008962	0.001882	1.93e-06	331253	0	331253
rs2967355	Leg predicted mass right	Neale B	European	0.009114	0.001882	1.28e-06	331285	0	331285
rs2967355	Sitting height	Neale B	European	0.0148	0.002225	2.9e-11	336172	0	336172
rs2967355	Trunk fat-free mass	Neale B	European	0.01018	0.001813	1.95e-08	331030	0	331030
rs2967355	Trunk predicted mass	Neale B	European	0.0101	0.001807	2.26e-08	330995	0	330995
rs2967355	Weight	Neale B	European	0.01257	0.002515	5.8e-07	336227	0	336227
rs2967355	Whole body fat-free mass	Neale B	European	0.01001	0.00182	3.76e-08	331291	0	331291
rs2967355	Whole body water mass	Neale B	European	0.01024	0.001823	1.96e-08	331315	0	331315
rs12925933	Height	Neale B	European	0.008208	0.001844	8.53e-06	336474	0	336474
rs450962	Mean corpuscular hemoglobin	Astle W	European	-0.01932	0.004298	6.93e-06	173480	0	173480
rs450962	Mean corpuscular volume	Astle W	European	-0.02592	0.004288	1.51e-09	173480	0	173480
rs450962	Red blood cell count	Astle W	European	0.02353	0.004321	5.16e-08	173480	0	173480
rs3785074	Height	Neale B	European	0.01312	0.001905	5.79e-12	336474	0	336474
rs3785074	Nap during day	Neale B	European	-0.007927	0.00159	6.16e-07	337074	0	337074
rs3785074	Sitting height	Neale B	European	0.01321	0.002073	1.83e-10	336172	0	336172
rs12932179	Types of physical activity in last 4 weeks: light diy	Neale B	European	-0.00579	0.001231	2.56e-06	335599	175376	160223
rs182059586	Cause of death: perforation of intestine	Neale B	European	0.01016	0.001963	2.31e-07	7637	10	7627
rs12451892	Comparative body size at age 10	Neale B	European	-0.008224	0.001725	1.86e-06	331693	0	331693
rs12451892	Diastolic blood pressure	Neale B	European	-0.01209	0.002556	2.22e-06	317756	0	317756
rs12451892	Hair or balding pattern: pattern 4	Neale B	European	-0.007276	0.001444	4.66e-07	154988	28389	126599
rs12451892	Systolic blood pressure	Neale B	European	-0.01207	0.002554	2.31e-06	317754	0	317754
rs59409453	Impedance of arm right	Neale B	European	-0.008749	0.001971	9.08e-06	331279	0	331279
rs111527438	Arm fat-free mass left	Neale B	European	0.009667	0.001607	1.8e-09	331159	0	331159
rs111527438	Arm fat-free mass right	Neale B	European	0.009621	0.001575	1.01e-09	331221	0	331221
rs111527438	Arm predicted mass left	Neale B	European	0.009424	0.001601	3.95e-09	331146	0	331146
rs111527438	Arm predicted mass right	Neale B	European	0.009716	0.001569	6e-10	331216	0	331216
rs111527438	Basal metabolic rate	Neale B	European	0.009651	0.001676	8.51e-09	331307	0	331307
rs111527438	Comparative height size at age 10	Neale B	European	0.01275	0.001726	1.47e-13	332021	0	332021
rs111527438	Height	Neale B	European	0.01661	0.001796	2.3e-20	336474	0	336474
rs111527438	Leg fat-free mass left	Neale B	European	0.007718	0.001665	3.54e-06	331258	0	331258
rs111527438	Leg fat-free mass right	Neale B	European	0.007855	0.001664	2.35e-06	331285	0	331285
rs111527438	Leg predicted mass left	Neale B	European	0.007565	0.001653	4.74e-06	331253	0	331253
rs111527438	Leg predicted mass right	Neale B	European	0.007894	0.001653	1.79e-06	331285	0	331285
rs111527438	Sitting height	Neale B	European	0.008924	0.001954	4.93e-06	336172	0	336172
rs111527438	Trunk fat-free mass	Neale B	European	0.01008	0.001592	2.49e-10	331030	0	331030
rs111527438	Trunk predicted mass	Neale B	European	0.01002	0.001587	2.77e-10	330995	0	330995
rs111527438	Weight	Neale B	European	0.01038	0.002208	2.58e-06	336227	0	336227
rs111527438	Whole body fat-free mass	Neale B	European	0.009539	0.001598	2.41e-09	331291	0	331291
rs111527438	Whole body water mass	Neale B	European	0.009321	0.001601	5.81e-09	331315	0	331315
rs75664430	Ever smoked	Neale B	European	0.006316	0.001367	3.86e-06	336067	202585	133482
rs75664430	Past tobacco smoking	Neale B	European	-0.01714	0.003641	2.51e-06	310749	0	310749
rs75664430	Sleep duration	Neale B	European	0.01196	0.002158	2.98e-08	335410	0	335410
rs56799554	Granulocyte percentage of myeloid white cells	Astle W	European	0.02355	0.00486	1.26e-06	173480	0	173480
rs56799554	Coronary artery disease	van der Harst P	Mixed	-0.0334	0.0075	9.61e-06	547261	122733	424528
rs144204502	Mean corpuscular hemoglobin	Astle W	European	-0.1018	0.01616	3.01e-10	173480	0	173480
rs144204502	Mean corpuscular volume	Astle W	European	-0.1144	0.01612	1.29e-12	173480	0	173480
rs144204502	Red cell distribution width	Astle W	European	0.1277	0.01616	2.69e-15	173480	0	173480
rs144204502	Mean corpuscular hemoglobin	Astle W	European	-0.1018	0.01616	3e-10	-	-	-
rs144204502	Mean corpuscular volume	Astle W	European	-0.1144	0.01604	1e-12	-	-	-
rs144204502	Red cell distribution width	Astle W	European	-0.1277	0.01618	3e-15	-	-	-
rs144204502	Treatment with iron sulphate	Neale B	European	-0.001024	0.00023	8.5e-06	337159	145	337014
rs16978028	Plateletcrit	Astle W	European	0.03638	0.005226	3.37e-12	173480	0	173480
rs2276182	Eosinophil percentage of granulocytes	Astle W	European	0.01804	0.003641	7.28e-07	173480	0	173480
rs2276182	Eosinophil percentage of white cells	Astle W	European	0.01828	0.003626	4.62e-07	173480	0	173480
rs2276182	Asthma	Neale B	European	0.003533	0.0007934	8.46e-06	336782	38791	297991
rs2276182	Hair or balding pattern: pattern 4	Neale B	European	0.006573	0.001419	3.63e-06	154988	28389	126599
rs2276182	Hayfever, allergic rhinitis or eczema	Neale B	European	0.005608	0.001047	8.48e-08	336782	77891	258891
rs2276182	No blood clot, bronchitis, emphysema, asthma, rhinitis, eczema or allergy diagnosed by doctor	Neale B	European	-0.006573	0.00116	1.46e-08	336782	228530	108252
rs2276182	Self-reported asthma	Neale B	European	0.003701	0.0007949	3.22e-06	337159	39049	298110
rs11085072	Hematocrit	Astle W	European	0.02111	0.00416	3.88e-07	173480	0	173480
rs11085072	Hemoglobin concentration	Astle W	European	0.02173	0.004178	1.98e-07	173480	0	173480
rs11085072	Mean corpuscular hemoglobin	Astle W	European	0.06342	0.004167	2.66e-52	173480	0	173480
rs11085072	Mean corpuscular volume	Astle W	European	0.06931	0.004156	1.9e-62	173480	0	173480
rs11085072	Red blood cell count	Astle W	European	-0.02089	0.004189	6.12e-07	173480	0	173480
rs11085072	Red cell distribution width	Astle W	European	-0.03845	0.00417	2.97e-20	173480	0	173480
rs11085072	Arm fat-free mass left	Neale B	European	-0.009648	0.001808	9.46e-08	331159	0	331159
rs11085072	Arm fat-free mass right	Neale B	European	-0.01071	0.001772	1.51e-09	331221	0	331221
rs11085072	Arm predicted mass left	Neale B	European	-0.00937	0.001801	1.97e-07	331146	0	331146
rs11085072	Arm predicted mass right	Neale B	European	-0.01014	0.001766	9.17e-09	331216	0	331216
rs11085072	Basal metabolic rate	Neale B	European	-0.009516	0.001885	4.49e-07	331307	0	331307
rs11085072	Impedance of arm left	Neale B	European	0.009439	0.002008	2.6e-06	331292	0	331292
rs11085072	Impedance of arm right	Neale B	European	0.01084	0.002	5.86e-08	331279	0	331279
rs11085072	Impedance of leg right	Neale B	European	0.0119	0.002573	3.75e-06	331301	0	331301
rs11085072	Impedance of whole body	Neale B	European	0.01062	0.002168	9.72e-07	331284	0	331284
rs11085072	Leg fat-free mass left	Neale B	European	-0.009719	0.001872	2.1e-07	331258	0	331258
rs11085072	Leg fat-free mass right	Neale B	European	-0.01031	0.001872	3.63e-08	331285	0	331285
rs11085072	Leg predicted mass left	Neale B	European	-0.009713	0.00186	1.76e-07	331253	0	331253
rs11085072	Leg predicted mass right	Neale B	European	-0.0104	0.001859	2.23e-08	331285	0	331285
rs11085072	Peak expiratory flow	Neale B	European	-0.01191	0.00253	2.51e-06	307638	0	307638
rs11085072	Trunk fat-free mass	Neale B	European	-0.009469	0.001791	1.25e-07	331030	0	331030
rs11085072	Trunk predicted mass	Neale B	European	-0.009339	0.001785	1.69e-07	330995	0	330995
rs11085072	Whole body fat-free mass	Neale B	European	-0.01015	0.001798	1.67e-08	331291	0	331291
rs11085072	Whole body water mass	Neale B	European	-0.01022	0.001801	1.4e-08	331315	0	331315
rs4530278	Basophil count	Astle W	European	-0.04419	0.003606	1.57e-34	173480	0	173480
rs4530278	Basophil percentage of granulocytes	Astle W	European	-0.04395	0.003609	4.21e-34	173480	0	173480
rs4530278	Basophil percentage of white cells	Astle W	European	-0.04448	0.003578	1.82e-35	173480	0	173480
rs4530278	Lymphocyte count	Astle W	European	-0.01813	0.00371	1.03e-06	173480	0	173480
rs4530278	Neutrophil percentage of white cells	Astle W	European	0.01758	0.003677	1.74e-06	173480	0	173480
rs8105767	Leukocyte telomere length	Codd V	European	NA	NA	1.11e-09	37684	-	-
rs8105767	Leukocyte telomere length in females	Codd V	European	NA	NA	5.23e-08	37684	-	-
rs429358	Body mass index	Akiyama M	East Asian	-0.02689	0.00602	7.94e-06	173430	0	173430
rs429358	Mean corpuscular hemoglobin concentration	Astle W	European	0.02482	0.004845	3.01e-07	173480	0	173480
rs429358	Platelet count	Astle W	European	-0.0302	0.005103	3.26e-09	173480	0	173480
rs429358	Platelet distribution width	Astle W	European	0.02449	0.005032	1.13e-06	173480	0	173480
rs429358	Plateletcrit	Astle W	European	-0.04066	0.005121	2.03e-15	173480	0	173480
rs429358	Red cell distribution width	Astle W	European	-0.05202	0.004953	8.32e-26	173480	0	173480
rs429358	Coronary artery disease	CARDIoGRAMplusC4D	Mixed	0.09085	0.01518	2.17e-09	184305	60801	123504
rs429358	Myocardial infarction	CARDIoGRAMplusC4D	Mixed	0.09619	0.01694	1.37e-08	167181	43677	123504
rs429358	Type II diabetes	DIAGRAM	European	-0.12	0.019	1.4e-10	159208	26676	132532
rs429358	Age-related macular degeneration	Fritsche LG	European	NA	NA	2.39e-42	33976	16144	17832
rs429358	APOE apolipoprotein E	Deelen J	European	NA	NA	7.42e-28	2073	-	-
rs429358	APOE apolipoprotein E females	Deelen J	European	NA	NA	1.13e-22	2073	-	-
rs429358	APOE apolipoprotein E males	Deelen J	European	NA	NA	2.74e-11	2073	-	-
rs429358	Age related macular degeneration	Cipriani V	European	NA	NA	2.8e-06	3092	-	-
rs429358	Alzheimers disease	Potkin SG	Mixed	NA	NA	2.3e-16	381	-	-
rs429358	Alzheimers disease age of onset	Kamboh MI	European	NA	NA	3.37e-18	1190	-	-
rs429358	Cognitive ageing	Davies G	European	NA	NA	3.66e-11	3280	-	-
rs429358	Cognitive ageing females	Davies G	European	NA	NA	1.19e-11	3280	-	-
rs429358	Cortical amyloid beta load	Ramanan VK	European	NA	NA	5.45e-14	555	-	-
rs429358	LDL cholesterol change with statins	Thompson	Mixed	NA	NA	4.21e-10	1984	-	-
rs429358	LDL cholesterol female	Wu Y	Filipino	NA	NA	2.3e-07	1709	-	-
rs429358	Late onset Alzheimers disease	Naj AC	Unspecified	NA	NA	5.49e-58	2035	-	-
rs429358	Late onset Alzheimers disease	Hu X	European	NA	NA	2.74e-78	3595	-	-
rs429358	Late onset Alzheimers disease	Gaj	European	NA	NA	1.02e-06	282	-	-
rs429358	Late onset Alzheimers disease	Reitz C	African	NA	NA	5.5e-47	5896	-	-
rs429358	Alzheimers disease	IGAP	European	1.35	0.0272	6.70e-536	54162	17008	37154
rs429358	Advanced age related macular degeneration	Fritsche LG	Mixed	NA	NA	2e-42	-	-	-
rs429358	Alzheimers disease biomarkers	Kim S	European	NA	NA	1e-06	-	-	-
rs429358	Alzheimers disease biomarkers	Ramanan VK	European	NA	NA	5e-14	-	-	-
rs429358	Blood protein levels	Suhre K	European	NA	NA	2e-12	-	-	-
rs429358	Brain imaging	Shen	European	NA	NA	1e-07	-	-	-
rs429358	Brain imaging	Shen	European	NA	NA	1e-09	-	-	-
rs429358	Cerebral amyloid deposition PET imaging	Li QS	European	-0.13	0.01107	8e-32	-	-	-
rs429358	Cerebral amyloid deposition positivity PET imaging	Li QS	European	NA	NA	5e-20	-	-	-
rs429358	Cerebrospinal AB1 42 levels in Alzheimers disease dementia	Ramirez A	European	NA	NA	4e-17	-	-	-
rs429358	Cognitive decline age related	Raj T	African	NA	NA	2e-14	-	-	-
rs429358	Dementia with Lewy bodies	Guerreiro R	European	0.9002	0.05319	3e-64	-	-	-
rs429358	HDL cholesterol	Surakka I	European	-0.066	0.008528	1e-14	-	-	-
rs429358	Lewy body disease	Beecham GW	Unspecified	0.4905	0.0738	3e-11	-	-	-
rs429358	Lewy body disease	Beecham GW	Unspecified	0.4997	0.07008	1e-12	-	-	-
rs429358	Lewy body disease	Beecham GW	Unspecified	0.508	0.07356	5e-12	-	-	-
rs429358	Lifespan	Joshi PK	Mixed	0.1014	0.01086	1e-20	-	-	-
rs429358	Parental lifespan	Joshi PK	Mixed	0.9	0.08247	1e-27	-	-	-
rs429358	Platelet count	Astle W	European	0.0302	0.005091	3e-09	-	-	-
rs429358	Red cell distribution width	Astle W	European	0.05202	0.004951	8e-26	-	-	-
rs429358	Arm fat mass left	Neale B	European	-0.02171	0.003278	3.49e-11	331164	0	331164
rs429358	Arm fat mass right	Neale B	European	-0.02203	0.003277	1.79e-11	331226	0	331226
rs429358	Arm fat percentage left	Neale B	European	-0.01543	0.002531	1.09e-09	331198	0	331198
rs429358	Arm fat percentage right	Neale B	European	-0.01534	0.002543	1.61e-09	331249	0	331249
rs429358	Arm fat-free mass left	Neale B	European	-0.009849	0.002126	3.62e-06	331159	0	331159
rs429358	Arm predicted mass left	Neale B	European	-0.01006	0.002118	2.02e-06	331146	0	331146
rs429358	Body fat percentage	Neale B	European	-0.01781	0.002564	3.74e-12	331117	0	331117
rs429358	Body mass index	Neale B	European	-0.02377	0.003307	6.62e-13	336107	0	336107
rs429358	Cause of death: alzheimers disease, unspecified	Neale B	European	0.008072	0.001316	9.02e-10	7637	28	7609
rs429358	Cause of death: unspecified dementia	Neale B	European	0.009096	0.001572	7.48e-09	7637	40	7597
rs429358	Chronic ischaemic heart disease	Neale B	European	0.003158	0.0005305	2.64e-09	337199	8755	328444
rs429358	Diabetes diagnosed by doctor	Neale B	European	-0.0036	0.0007169	5.12e-07	336473	16183	320290
rs429358	Diastolic blood pressure	Neale B	European	-0.0162	0.003391	1.77e-06	317756	0	317756
rs429358	Father still alive	Neale B	European	-0.006718	0.001432	2.71e-06	328694	76074	252620
rs429358	Fathers age at death	Neale B	European	-0.0225	0.003858	5.49e-09	248726	0	248726
rs429358	Forced expiratory volume in 1-second, best measure	Neale B	European	0.01428	0.003146	5.67e-06	255492	0	255492
rs429358	Forced vital capacity, best measure	Neale B	European	0.01404	0.002979	2.43e-06	255492	0	255492
rs429358	Frequency of stair climbing in last 4 weeks	Neale B	European	0.02394	0.004357	3.94e-08	334169	0	334169
rs429358	Illnesses of father: alzheimers disease or dementia	Neale B	European	0.02411	0.0007499	2.15e-226	292807	14024	278783
rs429358	Illnesses of father: diabetes	Neale B	European	-0.006039	0.001042	6.76e-09	293407	28197	265210
rs429358	Illnesses of father: none of the above, group 1	Neale B	European	-0.01047	0.001735	1.6e-09	294791	109206	185585
rs429358	Illnesses of mother: alzheimers disease or dementia	Neale B	European	0.0467	0.0009651	0	309843	26757	283086
rs429358	Illnesses of mother: chronic bronchitis or emphysema	Neale B	European	-0.003683	0.0008043	4.67e-06	309793	18252	291541
rs429358	Illnesses of mother: diabetes	Neale B	European	-0.007609	0.001002	3.15e-14	309953	28875	281078
rs429358	Illnesses of mother: high blood pressure	Neale B	European	-0.008696	0.001598	5.29e-08	311681	94817	216864
rs429358	Illnesses of mother: none of the above, group 1	Neale B	European	-0.01604	0.001721	1.15e-20	311264	129391	181873
rs429358	Illnesses of siblings: alzheimers disease or dementia	Neale B	European	0.003247	0.0002772	1.07e-31	260016	1468	258548
rs429358	Leg fat mass left	Neale B	European	-0.02037	0.002643	1.29e-14	331275	0	331275
rs429358	Leg fat mass right	Neale B	European	-0.01994	0.002674	8.74e-14	331293	0	331293
rs429358	Leg fat percentage left	Neale B	European	-0.01621	0.002091	9.24e-15	331278	0	331278
rs429358	Leg fat percentage right	Neale B	European	-0.01604	0.002118	3.6e-14	331296	0	331296
rs429358	Medication for cholesterol, blood pressure or diabetes: cholesterol lowering medication	Neale B	European	0.0336	0.002085	2.34e-58	154702	35840	118862
rs429358	Medication for cholesterol, blood pressure or diabetes: none of the above	Neale B	European	-0.01889	0.002333	5.7e-16	154702	103004	51698
rs429358	Mother still alive	Neale B	European	-0.01309	0.001652	2.3e-15	331902	130993	200909
rs429358	Mothers age at death	Neale B	European	-0.02507	0.004308	5.92e-09	199690	0	199690
rs429358	No treatment with medication for cholesterol, blood pressure, diabetes, or take exogenous hormones	Neale B	European	-0.01523	0.002125	7.69e-13	180203	124239	55964
rs429358	Number of days or week of moderate physical activity 10+ minutes	Neale B	European	0.04364	0.008005	5e-08	321309	0	321309
rs429358	Number of days or week of vigorous physical activity 10+ minutes	Neale B	European	0.03606	0.006636	5.53e-08	321533	0	321533
rs429358	Pain type experienced in last month: back pain	Neale B	European	-0.007707	0.00146	1.3e-07	336650	85221	251429
rs429358	Pulse rate	Neale B	European	-0.02131	0.003448	6.43e-10	317756	0	317756
rs429358	Pulse rate	Neale B	European	-0.02808	0.005867	1.69e-06	110153	0	110153
rs429358	Self-reported angina	Neale B	European	0.003112	0.0005838	9.78e-08	337159	10612	326547
rs429358	Self-reported dementia or alzheimers/cognitive impairment	Neale B	European	0.0003939	5.26e-05	7.35e-14	337159	83	337076
rs429358	Self-reported heart attack or myocardial infarction	Neale B	European	0.002722	0.0004995	5.04e-08	337159	7735	329424
rs429358	Self-reported high cholesterol	Neale B	European	0.02727	0.001095	9.48e-137	337159	41296	295863
rs429358	Treatment with atorvastatin	Neale B	European	0.007215	0.0005726	2.15e-36	337159	10167	326992
rs429358	Treatment with cholesterol lowering medication	Neale B	European	0.02594	0.001523	5.23e-65	180203	22705	157498
rs429358	Treatment with ezetimibe	Neale B	European	0.002199	0.0002574	1.34e-17	337159	1997	335162
rs429358	Treatment with ezetrol 10mg tablet	Neale B	European	0.0008417	0.0001439	4.92e-09	337159	621	336538
rs429358	Treatment with lipitor 10mg tablet	Neale B	European	0.002331	0.0002797	7.97e-17	337159	2361	334798
rs429358	Treatment with rosuvastatin	Neale B	European	0.001935	0.0002632	1.98e-13	337159	2089	335070
rs429358	Treatment with simvastatin	Neale B	European	0.01471	0.00106	8.95e-44	337159	38492	298667
rs429358	Trunk fat mass	Neale B	European	-0.02184	0.003367	8.91e-11	331093	0	331093
rs429358	Trunk fat percentage	Neale B	European	-0.01957	0.003074	1.93e-10	331113	0	331113
rs429358	Vascular or heart problems diagnosed by doctor: angina	Neale B	European	0.003165	0.0005848	6.27e-08	336683	10618	326065
rs429358	Vascular or heart problems diagnosed by doctor: heart attack	Neale B	European	0.002706	0.0005018	6.94e-08	336683	7790	328893
rs429358	Waist circumference	Neale B	European	-0.02418	0.002961	3.19e-16	336639	0	336639
rs429358	Weight	Neale B	European	-0.01816	0.002922	5.18e-10	336227	0	336227
rs429358	Weight change compared with 1 year ago	Neale B	European	-0.01644	0.002176	4.2e-14	331803	0	331803
rs429358	Whole body fat mass	Neale B	European	-0.02262	0.003263	4.14e-12	330762	0	330762
rs429358	Coronary artery disease	Nelson CP	Mixed	0.08321	0.01263	4.54e-11	148715	10801	137914
rs429358	C-reactive protein	Prins B	European	-0.22	0.02	9.21e-23	9961	0	9961
rs429358	Low density lipoprotein	Prins B	European	0.2	0.02	2.97e-24	9961	0	9961
rs429358	Total cholesterol	Prins B	European	0.18	0.02	5.57e-20	9961	0	9961
rs429358	Posterior cortical atrophy	Schott JM	Mixed	NA	NA	3.72e-20	10840	293	10547
rs429358	Alzheimer disease	Kim S	European	NA	NA	1e-06	-	-	-
rs429358	Coronary artery disease	van der Harst P	Mixed	0.08776	0.009617	7.2e-20	296525	34541	261984
rs429358	Coronary artery disease	van der Harst P	Mixed	0.0887	0.0082	3.28e-27	547261	122733	424528
rs11699829	Arm fat mass left	Neale B	European	-0.03458	0.006948	6.48e-07	331164	0	331164
rs11699829	Arm fat mass right	Neale B	European	-0.03435	0.006947	7.6e-07	331226	0	331226
rs11699829	Arm fat percentage left	Neale B	European	-0.02867	0.005366	9.13e-08	331198	0	331198
rs11699829	Arm fat percentage right	Neale B	European	-0.02767	0.005391	2.86e-07	331249	0	331249
rs11699829	Body fat percentage	Neale B	European	-0.02756	0.005435	3.97e-07	331117	0	331117
rs11699829	Body mass index	Neale B	European	-0.03707	0.00701	1.23e-07	336107	0	336107
rs11699829	Hip circumference	Neale B	European	-0.03156	0.007018	6.88e-06	336601	0	336601
rs11699829	Leg fat mass left	Neale B	European	-0.03058	0.005603	4.81e-08	331275	0	331275
rs11699829	Leg fat mass right	Neale B	European	-0.0294	0.005668	2.14e-07	331293	0	331293
rs11699829	Leg fat percentage left	Neale B	European	-0.02645	0.004433	2.41e-09	331278	0	331278
rs11699829	Leg fat percentage right	Neale B	European	-0.02546	0.00449	1.42e-08	331296	0	331296
rs11699829	Whole body fat mass	Neale B	European	-0.03329	0.006916	1.48e-06	330762	0	330762
rs1291143	Red cell distribution width	Astle W	European	-0.0287	0.005002	9.68e-09	173480	0	173480
rs1291143	Alcohol intake frequency	Neale B	European	-0.02371	0.00503	2.44e-06	336965	0	336965
rs1291143	Arm fat-free mass left	Neale B	European	-0.01511	0.002186	4.75e-12	331159	0	331159
rs1291143	Arm fat-free mass right	Neale B	European	-0.01416	0.002142	3.91e-11	331221	0	331221
rs1291143	Arm predicted mass left	Neale B	European	-0.01545	0.002178	1.32e-12	331146	0	331146
rs1291143	Arm predicted mass right	Neale B	European	-0.0137	0.002135	1.37e-10	331216	0	331216
rs1291143	Basal metabolic rate	Neale B	European	-0.01626	0.00228	9.89e-13	331307	0	331307
rs1291143	Comparative height size at age 10	Neale B	European	-0.02007	0.002348	1.26e-17	332021	0	332021
rs1291143	Height	Neale B	European	-0.02056	0.002443	3.89e-17	336474	0	336474
rs1291143	Leg fat-free mass left	Neale B	European	-0.01376	0.002264	1.22e-09	331258	0	331258
rs1291143	Leg fat-free mass right	Neale B	European	-0.01387	0.002263	8.82e-10	331285	0	331285
rs1291143	Leg predicted mass left	Neale B	European	-0.01373	0.002249	1.02e-09	331253	0	331253
rs1291143	Leg predicted mass right	Neale B	European	-0.01401	0.002248	4.61e-10	331285	0	331285
rs1291143	Self-reported fracture thumb	Neale B	European	0.0002559	5.7e-05	7.1e-06	337159	92	337067
rs1291143	Sitting height	Neale B	European	-0.01543	0.002658	6.48e-09	336172	0	336172
rs1291143	Trunk fat-free mass	Neale B	European	-0.01655	0.002166	2.12e-14	331030	0	331030
rs1291143	Trunk predicted mass	Neale B	European	-0.01619	0.002159	6.42e-14	330995	0	330995
rs1291143	Weight	Neale B	European	-0.01783	0.003005	2.98e-09	336227	0	336227
rs1291143	Whole body fat-free mass	Neale B	European	-0.01553	0.002174	9.32e-13	331291	0	331291
rs1291143	Whole body water mass	Neale B	European	-0.01593	0.002178	2.59e-13	331315	0	331315
rs35640778	Mean corpuscular hemoglobin	Astle W	European	0.06503	0.01236	1.44e-07	173480	0	173480
rs35640778	Mean corpuscular volume	Astle W	European	0.06707	0.01233	5.3e-08	173480	0	173480
rs35640778	Plateletcrit	Astle W	European	-0.07122	0.01275	2.32e-08	173480	0	173480
rs35640778	Cause of death: cerebral infarction, unspecified	Neale B	European	0.0201	0.003703	5.93e-08	7637	34	7603
rs117512405	Congenital malformations of cardiac septa	Neale B	European	0.001165	0.0002563	5.46e-06	337199	231	336968
rs6007020	Hair or balding pattern: pattern 4	Neale B	European	-0.009543	0.001454	5.28e-11	154988	28389	126599
rs6007020	Height	Neale B	European	0.0103	0.001807	1.18e-08	336474	0	336474
rs6007020	Impedance of leg left	Neale B	European	0.01258	0.002319	5.78e-08	331296	0	331296
rs6007020	Impedance of leg right	Neale B	European	0.01147	0.002301	6.16e-07	331301	0	331301
rs6007020	Relative age of first facial hair	Neale B	European	0.008692	0.001657	1.57e-07	151113	0	151113
rs3767952	Sitting height	Neale B	European	0.01069	0.00225	2.03e-06	336172	0	336172
rs932002	Plateletcrit	Astle W	European	0.02452	0.005047	1.18e-06	173480	0	173480
rs66731853	Lymphocyte percentage of white cells	Astle W	European	0.0179	0.003802	2.49e-06	173480	0	173480
rs66731853	Mean corpuscular volume	Astle W	European	0.02215	0.003765	4.01e-09	173480	0	173480
rs66731853	Mean corpuscular volume	Astle W	European	0.02215	0.003765	4e-09	-	-	-
rs139795227	Granulocyte percentage of myeloid white cells	Astle W	European	0.3199	0.01575	1.03e-91	173480	0	173480
rs139795227	Lymphocyte percentage of white cells	Astle W	European	0.1395	0.01572	7.01e-19	173480	0	173480
rs139795227	Mean corpuscular hemoglobin concentration	Astle W	European	0.07048	0.01528	3.97e-06	173480	0	173480
rs139795227	Monocyte count	Astle W	European	-0.4227	0.01576	1.56e-158	173480	0	173480
rs139795227	Monocyte percentage of white cells	Astle W	European	-0.4148	0.01572	1.51e-153	173480	0	173480
rs139795227	Myeloid white cell count	Astle W	European	-0.1122	0.01587	1.49e-12	173480	0	173480
rs139795227	Red cell distribution width	Astle W	European	-0.07193	0.01561	4.08e-06	173480	0	173480
rs139795227	White blood cell count	Astle W	European	-0.0703	0.01581	8.73e-06	173480	0	173480
rs139795227	Mouth or teeth dental problems: mouth ulcers	Neale B	European	-0.01564	0.003106	4.76e-07	336138	34398	301740
rs11579626	Height	GIANT	European	0.029	0.0051	1.4e-08	253248	0	253248
rs11579626	Comparative height size at age 10	Neale B	European	0.01389	0.002985	3.29e-06	332021	0	332021
rs11579626	Height	Neale B	European	0.01717	0.003106	3.26e-08	336474	0	336474
rs11579626	Leg fat-free mass left	Neale B	European	0.01272	0.002879	9.94e-06	331258	0	331258
rs11579626	Leg predicted mass left	Neale B	European	0.01266	0.00286	9.62e-06	331253	0	331253
rs6587577	Impedance of arm left	Neale B	European	-0.01052	0.002274	3.74e-06	331292	0	331292
rs6587577	Impedance of arm right	Neale B	European	-0.01208	0.002265	9.56e-08	331279	0	331279
rs6587577	Impedance of leg right	Neale B	European	-0.01358	0.002914	3.16e-06	331301	0	331301
rs6587577	Impedance of whole body	Neale B	European	-0.01175	0.002456	1.73e-06	331284	0	331284
rs6751209	Lymphocyte count	Astle W	European	-0.02201	0.004488	9.38e-07	173480	0	173480
rs6751209	Lymphocyte percentage of white cells	Astle W	European	-0.03077	0.004441	4.22e-12	173480	0	173480
rs6751209	Neutrophil percentage of white cells	Astle W	European	0.0294	0.004449	3.85e-11	173480	0	173480
rs6751209	Platelet count	Astle W	European	-0.02716	0.004545	2.3e-09	173480	0	173480
rs6751209	Plateletcrit	Astle W	European	-0.026	0.00456	1.18e-08	173480	0	173480
rs6751209	Comparative height size at age 10	Neale B	European	0.01279	0.002063	5.55e-10	332021	0	332021
rs6751209	Hair or balding pattern: pattern 4	Neale B	European	0.01078	0.001729	4.61e-10	154988	28389	126599
rs6751209	Impedance of leg left	Neale B	European	0.01994	0.002756	4.66e-13	331296	0	331296
rs6751209	Impedance of leg right	Neale B	European	0.01992	0.002735	3.19e-13	331301	0	331301
rs6751209	Impedance of whole body	Neale B	European	0.0135	0.002305	4.75e-09	331284	0	331284
rs6751209	Irritability	Neale B	European	0.006195	0.001389	8.16e-06	322668	90282	232386
rs56178008	Hip circumference	Neale B	European	0.01097	0.002424	6.04e-06	336601	0	336601
rs2555104	Illnesses of siblings: none of the above, group 1	Neale B	European	-0.00588	0.00131	7.19e-06	262734	178376	84358
rs77732866	Body mass index females	Akiyama M	East Asian	0.03125	0.006958	7.08e-06	82438	0	82438
rs77732866	Mean corpuscular hemoglobin	Astle W	European	-0.03424	0.005139	2.7e-11	173480	0	173480
rs77732866	Mean corpuscular volume	Astle W	European	-0.03565	0.005122	3.39e-12	173480	0	173480
rs77732866	Red blood cell count	Astle W	European	0.03267	0.005161	2.45e-10	173480	0	173480
rs2230590	Age first birth female	Barban N	European	NA	NA	8.14e-09	163522	0	163522
rs2230590	Age first birth	Barban N	European	NA	NA	4.62e-13	213067	0	213067
rs2230590	Body mass index in males greater than 50 years of age	GIANT	European	-0.024	0.0054	6.9e-06	73441	0	73441
rs2230590	Body mass index adjusted for smoking	GIANT	European	-0.0196	0.0042	2.94e-06	137299	0	137299
rs2230590	Body mass index adjusted for smoking	GIANT	Mixed	-0.0189	0.0039	1.47e-06	159313	0	159313
rs2230590	Body mass index	GIANT	European	-0.017	0.0023	8.8e-14	449889	0	449889
rs2230590	Body mass index	GIANT	Mixed	-0.015	0.0021	7e-13	526508	0	526508
rs2230590	Crohns disease	IBDGC	European	NA	NA	1.4e-09	14342	6299	8043
rs2230590	Crohns disease	IBDGC	European	0.1082	0.0227	1.97e-06	20883	5956	14927
rs2230590	Inflammatory bowel disease	IBDGC	European	0.0955	0.0168	1.23e-08	34652	12882	21770
rs2230590	Ulcerative colitis	IBDGC	European	NA	NA	8.48e-08	20672	6945	13727
rs2230590	Age at first live birth	Neale B	European	0.03315	0.00394	3.98e-17	123846	0	123846
rs2230590	Age at last live birth	Neale B	European	0.03024	0.003956	2.14e-14	123676	0	123676
rs2230590	Age completed full time education	Neale B	European	0.01487	0.002427	9.03e-10	226899	0	226899
rs2230590	Alcohol intake frequency	Neale B	European	-0.02122	0.003554	2.37e-09	336965	0	336965
rs2230590	Alcohol intake versus 10 years previously	Neale B	European	-0.01019	0.001846	3.4e-08	313248	0	313248
rs2230590	Arm fat mass left	Neale B	European	-0.02684	0.00238	1.72e-29	331164	0	331164
rs2230590	Arm fat mass right	Neale B	European	-0.02719	0.00238	3.17e-30	331226	0	331226
rs2230590	Arm fat percentage left	Neale B	European	-0.01784	0.001839	2.88e-22	331198	0	331198
rs2230590	Arm fat percentage right	Neale B	European	-0.01768	0.001847	1.03e-21	331249	0	331249
rs2230590	Arm fat-free mass left	Neale B	European	-0.01569	0.001544	3.05e-24	331159	0	331159
rs2230590	Arm fat-free mass right	Neale B	European	-0.01476	0.001513	1.8e-22	331221	0	331221
rs2230590	Arm predicted mass left	Neale B	European	-0.0158	0.001538	9.72e-25	331146	0	331146
rs2230590	Arm predicted mass right	Neale B	European	-0.01498	0.001508	2.95e-23	331216	0	331216
rs2230590	Average weekly beer plus cider intake	Neale B	European	-0.01062	0.002002	1.14e-07	241447	0	241447
rs2230590	Basal metabolic rate	Neale B	European	-0.01575	0.00161	1.36e-22	331307	0	331307
rs2230590	Body fat percentage	Neale B	European	-0.01761	0.001862	3.17e-21	331117	0	331117
rs2230590	Body mass index	Neale B	European	-0.03127	0.002403	1.01e-38	336107	0	336107
rs2230590	Diabetes diagnosed by doctor	Neale B	European	-0.002362	0.0005208	5.76e-06	336473	16183	320290
rs2230590	Diastolic blood pressure	Neale B	European	-0.01354	0.002462	3.84e-08	317756	0	317756
rs2230590	Ever highly irritable or argumentative for 2 days	Neale B	European	-0.00776	0.001635	2.08e-06	108925	19265	89660
rs2230590	Fed-up feelings	Neale B	European	-0.006039	0.001207	5.63e-07	330549	134124	196425
rs2230590	Fluid intelligence score	Neale B	European	0.06493	0.008996	5.34e-13	108818	0	108818
rs2230590	Frequency of stair climbing in last 4 weeks	Neale B	European	0.01481	0.003165	2.9e-06	334169	0	334169
rs2230590	Heel bone mineral density	Neale B	European	-0.02144	0.00311	5.41e-12	194398	0	194398
rs2230590	Heel bone mineral density left	Neale B	European	-0.0188	0.004159	6.22e-06	106254	0	106254
rs2230590	Hip circumference	Neale B	European	-0.01947	0.002406	5.82e-16	336601	0	336601
rs2230590	Impedance of arm left	Neale B	European	0.01804	0.001715	7.12e-26	331292	0	331292
rs2230590	Impedance of arm right	Neale B	European	0.01825	0.001708	1.24e-26	331279	0	331279
rs2230590	Impedance of leg left	Neale B	European	0.0164	0.002215	1.31e-13	331296	0	331296
rs2230590	Impedance of leg right	Neale B	European	0.01574	0.002198	7.85e-13	331301	0	331301
rs2230590	Impedance of whole body	Neale B	European	0.01842	0.001852	2.7e-23	331284	0	331284
rs2230590	Job involves heavy manual or physical work	Neale B	European	-0.02295	0.00282	4e-16	190643	0	190643
rs2230590	Job involves mainly walking or standing	Neale B	European	-0.02374	0.003584	3.49e-11	190606	0	190606
rs2230590	Leg fat mass left	Neale B	European	-0.02308	0.00192	2.68e-33	331275	0	331275
rs2230590	Leg fat mass right	Neale B	European	-0.02304	0.001942	1.81e-32	331293	0	331293
rs2230590	Leg fat percentage left	Neale B	European	-0.01624	0.001519	1.07e-26	331278	0	331278
rs2230590	Leg fat percentage right	Neale B	European	-0.0163	0.001538	3.11e-26	331296	0	331296
rs2230590	Leg fat-free mass left	Neale B	European	-0.01451	0.001599	1.14e-19	331258	0	331258
rs2230590	Leg fat-free mass right	Neale B	European	-0.01337	0.001599	6.22e-17	331285	0	331285
rs2230590	Leg pain on walking	Neale B	European	-0.008617	0.001761	9.87e-07	110337	24101	86236
rs2230590	Leg predicted mass left	Neale B	European	-0.01437	0.001588	1.49e-19	331253	0	331253
rs2230590	Leg predicted mass right	Neale B	European	-0.01322	0.001588	8.38e-17	331285	0	331285
rs2230590	Miserableness	Neale B	European	-0.006939	0.001204	8.26e-09	331856	141755	190101
rs2230590	Mood swings	Neale B	European	-0.005895	0.001225	1.51e-06	329428	148601	180827
rs2230590	Mouth or teeth dental problems: dentures	Neale B	European	-0.004934	0.000913	6.53e-08	336138	56894	279244
rs2230590	Number of treatments or medications taken	Neale B	European	-0.01264	0.001948	8.66e-11	337159	0	337159
rs2230590	Overall health rating	Neale B	European	-0.01261	0.001764	8.71e-13	336020	0	336020
rs2230590	Pain type experienced in last month: none of the above	Neale B	European	0.00589	0.001197	8.59e-07	336650	136199	200451
rs2230590	Pulse rate	Neale B	European	-0.01264	0.002504	4.43e-07	317756	0	317756
rs2230590	Qualifications: A levels or as levels or equivalent	Neale B	European	0.01059	0.001091	3.06e-22	334070	91710	242360
rs2230590	Qualifications: college or university degree	Neale B	European	0.01382	0.001139	7.04e-34	334070	106305	227765
rs2230590	Qualifications: none	Neale B	European	-0.006401	0.0009233	4.12e-12	334070	57567	276503
rs2230590	Qualifications: other professional qualifications	Neale B	European	0.005173	0.001112	3.32e-06	334070	97524	236546
rs2230590	Self-reported diabetes	Neale B	European	-0.002253	0.0004723	1.84e-06	337159	13243	323916
rs2230590	Shoulder lesions	Neale B	European	-0.001359	0.0002687	4.24e-07	337199	4147	333052
rs2230590	Sleeplessness or insomnia	Neale B	European	-0.008894	0.001742	3.27e-07	336965	0	336965
rs2230590	Taking other prescription medications	Neale B	European	-0.007892	0.001217	8.87e-11	336330	158113	178217
rs2230590	Time spent watching television	Neale B	European	-0.0193	0.00187	5.69e-25	319740	0	319740
rs2230590	Treatment with co-codamol	Neale B	European	-0.00169	0.0003677	4.33e-06	337159	7861	329298
rs2230590	Trunk fat mass	Neale B	European	-0.02424	0.002445	3.63e-23	331093	0	331093
rs2230590	Trunk fat percentage	Neale B	European	-0.0186	0.002232	7.88e-17	331113	0	331113
rs2230590	Trunk fat-free mass	Neale B	European	-0.01191	0.00153	6.88e-15	331030	0	331030
rs2230590	Trunk predicted mass	Neale B	European	-0.01174	0.001525	1.38e-14	330995	0	330995
rs2230590	Types of physical activity in last 4 weeks: other exercises	Neale B	European	0.006078	0.001221	6.37e-07	335599	162803	172796
rs2230590	Types of transport used, excluding work: cycle	Neale B	European	0.003197	0.0006251	3.16e-07	335650	23918	311732
rs2230590	Usual walking pace	Neale B	European	0.009429	0.001484	2.13e-10	335349	0	335349
rs2230590	Waist circumference	Neale B	European	-0.02037	0.002151	2.93e-21	336639	0	336639
rs2230590	Weight	Neale B	European	-0.02455	0.002122	5.97e-31	336227	0	336227
rs2230590	Wheeze or whistling in the chest in last year	Neale B	European	-0.006831	0.0009952	6.71e-12	331257	68531	262726
rs2230590	Whole body fat mass	Neale B	European	-0.02635	0.00237	1.03e-28	330762	0	330762
rs2230590	Whole body fat-free mass	Neale B	European	-0.0135	0.001536	1.53e-18	331291	0	331291
rs2230590	Whole body water mass	Neale B	European	-0.0137	0.001538	5.44e-19	331315	0	331315
rs2230590	Why stopped smoking: health precaution	Neale B	European	0.01074	0.00239	7.07e-06	82082	51560	30522
rs2230590	Age at menarche	ReproGen	European	-0.022	0.004765	3.9e-06	182416	0	182416
rs2230590	Years of educational attainment in females	SSGAC	European	0.024	0.003	1.07e-12	181443	0	181443
rs2230590	Years of educational attainment in males	SSGAC	European	0.022	0.004	3.49e-09	147474	0	147474
rs2230590	Years of educational attainment	SSGAC	European	0.021	0.002	2.87e-18	328917	0	328917
rs78491606	Cause of death: aortic valve disorder, unspecified	Neale B	European	-0.01177	0.002186	7.5e-08	7637	11	7626
rs9878436	Forced vital capacity	Neale B	European	0.008817	0.00199	9.37e-06	307638	0	307638
rs9878436	Forced vital capacity, best measure	Neale B	European	0.01033	0.002184	2.24e-06	255492	0	255492
rs9878436	Height	Neale B	European	0.007908	0.001741	5.58e-06	336474	0	336474
rs9878436	Vascular or heart problems diagnosed by doctor: none of the above	Neale B	European	0.006057	0.001119	6.28e-08	336683	236530	100153
rs9878436	Coronary artery disease	van der Harst P	Mixed	-0.03393	0.007024	1.4e-06	296525	34541	261984
rs9878436	Coronary artery disease	van der Harst P	Mixed	-0.0304	0.0057	1.11e-07	547261	122733	424528
rs35446936	Eosinophil count	Astle W	European	0.0276	0.004169	3.59e-11	173480	0	173480
rs35446936	Eosinophil percentage of granulocytes	Astle W	European	0.03167	0.004183	3.72e-14	173480	0	173480
rs35446936	Eosinophil percentage of white cells	Astle W	European	0.03066	0.004164	1.8e-13	173480	0	173480
rs35446936	Granulocyte percentage of myeloid white cells	Astle W	European	-0.0199	0.004175	1.87e-06	173480	0	173480
rs35446936	Neutrophil percentage of granulocytes	Astle W	European	-0.03039	0.004183	3.75e-13	173480	0	173480
rs35446936	Neutrophil percentage of white cells	Astle W	European	-0.0199	0.004172	1.83e-06	173480	0	173480
rs35446936	Sum eosinophil basophil counts	Astle W	European	0.02546	0.004174	1.07e-09	173480	0	173480
rs35446936	Benign neoplasm of colon, rectum, anus and anal canal	Neale B	European	-0.001521	0.0003353	5.74e-06	337199	4794	332405
rs35446936	Number of operations	Neale B	European	-0.01028	0.002213	3.43e-06	337159	0	337159
rs35446936	Self-reported hypothyroidism or myxoedema	Neale B	European	0.002701	0.0006031	7.54e-06	337159	16376	320783
rs35446936	Treatment with blood pressure medication	Neale B	European	-0.007593	0.001471	2.46e-07	180203	31488	148715
rs35446936	Treatment with levothyroxine sodium	Neale B	European	0.002676	0.0005557	1.48e-06	337159	13717	323442
rs13062095	Eosinophil count	Astle W	European	-0.0192	0.00378	3.77e-07	173480	0	173480
rs13062095	Eosinophil percentage of granulocytes	Astle W	European	-0.02283	0.003792	1.74e-09	173480	0	173480
rs13062095	Eosinophil percentage of white cells	Astle W	European	-0.02198	0.003776	5.88e-09	173480	0	173480
rs13062095	Neutrophil percentage of granulocytes	Astle W	European	0.02361	0.003792	4.8e-10	173480	0	173480
rs13062095	Sum eosinophil basophil counts	Astle W	European	-0.01924	0.003784	3.67e-07	173480	0	173480
rs13062095	Allergic disease	Ferreira M	European	-0.0286	0.0061	2.91e-06	360838	180129	180709
rs13062095	Eosinophil percentage of granulocytes	Astle W	European	0.02283	0.003806	2e-09	-	-	-
rs13062095	Eosinophil percentage of white cells	Astle W	European	0.02198	0.003778	6e-09	-	-	-
rs13062095	Neutrophil percentage of granulocytes	Astle W	European	0.02361	0.003796	5e-10	-	-	-
rs13062095	Arm fat percentage left	Neale B	European	-0.009203	0.001951	2.38e-06	331198	0	331198
rs13062095	Arm fat percentage right	Neale B	European	-0.009065	0.00196	3.73e-06	331249	0	331249
rs13062095	Body fat percentage	Neale B	European	-0.009537	0.001976	1.39e-06	331117	0	331117
rs13062095	Heel bone mineral density	Neale B	European	0.01674	0.003296	3.77e-07	194398	0	194398
rs13062095	Heel bone mineral density left	Neale B	European	0.02216	0.004426	5.54e-07	106254	0	106254
rs13062095	Heel bone mineral density right	Neale B	European	0.02011	0.004399	4.88e-06	106251	0	106251
rs13062095	Height	Neale B	European	0.008724	0.001831	1.89e-06	336474	0	336474
rs13062095	Leg fat percentage right	Neale B	European	-0.007316	0.001632	7.36e-06	331296	0	331296
rs13062095	Trunk fat percentage	Neale B	European	-0.01156	0.002368	1.05e-06	331113	0	331113
rs4616688	Eosinophil percentage of granulocytes	Astle W	European	0.01765	0.003576	7.98e-07	173480	0	173480
rs4616688	Eosinophil percentage of white cells	Astle W	European	0.01634	0.003561	4.46e-06	173480	0	173480
rs4616688	Neutrophil percentage of granulocytes	Astle W	European	-0.01775	0.003577	6.97e-07	173480	0	173480
rs4616688	Red blood cell count	Astle W	European	-0.01574	0.003555	9.5e-06	173480	0	173480
rs869785	High light scatter percentage of red cells	Astle W	European	-0.0312	0.003817	3e-16	173480	0	173480
rs869785	High light scatter reticulocyte count	Astle W	European	-0.02492	0.003817	6.67e-11	173480	0	173480
rs869785	Immature fraction of reticulocytes	Astle W	European	-0.01832	0.003781	1.27e-06	173480	0	173480
rs869785	Mean corpuscular hemoglobin	Astle W	European	-0.06823	0.003767	2.61e-73	173480	0	173480
rs869785	Mean corpuscular hemoglobin concentration	Astle W	European	-0.0223	0.003688	1.49e-09	173480	0	173480
rs869785	Mean corpuscular volume	Astle W	European	-0.06628	0.003757	1.17e-69	173480	0	173480
rs869785	Monocyte count	Astle W	European	0.02394	0.003799	2.92e-10	173480	0	173480
rs869785	Monocyte percentage of white cells	Astle W	European	0.01873	0.00379	7.76e-07	173480	0	173480
rs869785	Red blood cell count	Astle W	European	0.04223	0.003786	6.72e-29	173480	0	173480
rs869785	Red cell distribution width	Astle W	European	0.02563	0.003769	1.03e-11	173480	0	173480
rs869785	Reticulocyte count	Astle W	European	-0.02083	0.003824	5.09e-08	173480	0	173480
rs869785	Reticulocyte fraction of red cells	Astle W	European	-0.03105	0.003821	4.48e-16	173480	0	173480
rs869785	Monocyte count	Astle W	European	-0.02394	0.003801	3e-10	-	-	-
rs6776756	Basophil count	Astle W	European	-0.01592	0.00356	7.77e-06	173480	0	173480
rs6776756	Lymphocyte percentage of white cells	Astle W	European	0.01944	0.003625	8.14e-08	173480	0	173480
rs11426156	Basophil count	Astle W	European	NA	NA	5.77e-32	173480	0	173480
rs11426156	Basophil percentage of granulocytes	Astle W	European	NA	NA	1.86e-35	173480	0	173480
rs11426156	Basophil percentage of white cells	Astle W	European	NA	NA	1.06e-34	173480	0	173480
rs11426156	Eosinophil count	Astle W	European	NA	NA	5.79e-07	173480	0	173480
rs11426156	Eosinophil percentage of granulocytes	Astle W	European	NA	NA	5.42e-08	173480	0	173480
rs11426156	Eosinophil percentage of white cells	Astle W	European	NA	NA	5.16e-07	173480	0	173480
rs11426156	Granulocyte percentage of myeloid white cells	Astle W	European	NA	NA	2.12e-84	173480	0	173480
rs11426156	Monocyte count	Astle W	European	NA	NA	1.56e-90	173480	0	173480
rs11426156	Monocyte percentage of white cells	Astle W	European	NA	NA	1.02e-113	173480	0	173480
rs11426156	Neutrophil percentage of granulocytes	Astle W	European	NA	NA	4.96e-14	173480	0	173480
rs11426156	Neutrophil percentage of white cells	Astle W	European	NA	NA	6.17e-07	173480	0	173480
rs11426156	Sum eosinophil basophil counts	Astle W	European	NA	NA	1.64e-12	173480	0	173480
rs10805346	Gout	Yang Q	European	NA	NA	3.5e-14	28283	-	-
rs10805346	Gout	GUGC	European	NA	NA	4.14e-25	69374	-	-
rs10805346	Serum urate	Yang Q	European	NA	NA	7.2e-167	28283	-	-
rs10805346	Serum urate	Tin A	African	NA	NA	5.19e-28	8651	-	-
rs10805346	Serum urate	GUGC	European	NA	NA	1e-300	69374	-	-
rs10805346	Uric acid	Dehghan A	Mixed	NA	NA	3.64e-25	11847	-	-
rs10805346	Uric acid	Zemunik T	European	NA	NA	8.4e-09	898	-	-
rs10805346	Uric acid	Kolz M	European	NA	NA	7.89e-131	28141	-	-
rs10805346	Gout	GUGC	European	-0.35	0.034	4.14e-25	69374	2115	67259
rs10805346	Serum urate	GUGC	European	-0.27	0.0054	0	110223	0	110223
rs10805346	Urate levels in obese individuals	Huffman JE	European	0.164	0.02169	4e-14	-	-	-
rs10805346	Urate levels in overweight individuals	Huffman JE	European	0.17	0.0145	1e-31	-	-	-
rs10805346	Self-reported gout	Neale B	European	-0.005532	0.0002901	4.88e-81	337159	4807	332352
rs10805346	Treatment with allopurinol	Neale B	European	-0.004443	0.0002593	8.53e-66	337159	3819	333340
rs871134	Granulocyte count	Astle W	European	-0.02005	0.003627	3.27e-08	173480	0	173480
rs871134	Granulocyte percentage of myeloid white cells	Astle W	European	0.01756	0.00361	1.15e-06	173480	0	173480
rs871134	Lymphocyte percentage of white cells	Astle W	European	0.02468	0.003598	7.02e-12	173480	0	173480
rs871134	Mean platelet volume	Astle W	European	-0.01648	0.00366	6.76e-06	173480	0	173480
rs871134	Monocyte count	Astle W	European	-0.03894	0.003611	4.12e-27	173480	0	173480
rs871134	Monocyte percentage of white cells	Astle W	European	-0.02913	0.003601	5.93e-16	173480	0	173480
rs871134	Myeloid white cell count	Astle W	European	-0.02303	0.003636	2.41e-10	173480	0	173480
rs871134	Neutrophil count	Astle W	European	-0.02027	0.003618	2.1e-08	173480	0	173480
rs871134	Neutrophil percentage of white cells	Astle W	European	-0.01665	0.003604	3.83e-06	173480	0	173480
rs871134	Plateletcrit	Astle W	European	-0.02634	0.003699	1.08e-12	173480	0	173480
rs871134	Sum basophil neutrophil counts	Astle W	European	-0.02024	0.003624	2.36e-08	173480	0	173480
rs871134	Sum neutrophil eosinophil counts	Astle W	European	-0.02018	0.003621	2.5e-08	173480	0	173480
rs871134	White blood cell count	Astle W	European	-0.01629	0.003622	6.86e-06	173480	0	173480
rs871134	Height	Neale B	European	-0.009464	0.001751	6.49e-08	336474	0	336474
rs4695407	Height	GIANT	European	-0.018	0.003	2.4e-09	251411	0	251411
rs4695407	Arm fat mass right	Neale B	European	-0.01058	0.002383	8.94e-06	331226	0	331226
rs4695407	Body fat percentage	Neale B	European	-0.008534	0.001865	4.73e-06	331117	0	331117
rs4695407	Comparative height size at age 10	Neale B	European	-0.01002	0.00166	1.58e-09	332021	0	332021
rs4695407	Height	Neale B	European	-0.01212	0.001728	2.29e-12	336474	0	336474
rs4695407	Systolic blood pressure	Neale B	European	-0.01684	0.002463	8.08e-12	317754	0	317754
rs4695407	Trunk fat mass	Neale B	European	-0.01396	0.002449	1.18e-08	331093	0	331093
rs4695407	Trunk fat percentage	Neale B	European	-0.01138	0.002235	3.6e-07	331113	0	331113
rs4695407	Weight	Neale B	European	-0.01178	0.002125	3.01e-08	336227	0	336227
rs4695407	Whole body fat mass	Neale B	European	-0.01244	0.002373	1.57e-07	330762	0	330762
rs2282764	Monocyte count	Astle W	European	-0.02456	0.005267	3.1e-06	173480	0	173480
rs2282764	Height	GIANT	European	0.024	0.0043	1.3e-08	252662	0	252662
rs2282764	Arm fat mass left	Neale B	European	0.01572	0.00353	8.48e-06	331164	0	331164
rs2282764	Trunk fat mass	Neale B	European	0.01668	0.003626	4.26e-06	331093	0	331093
rs2282764	Weight	Neale B	European	0.01583	0.003147	4.93e-07	336227	0	336227
rs2282764	Whole body fat mass	Neale B	European	0.01577	0.003514	7.23e-06	330762	0	330762
rs7705526	Eosinophil percentage of granulocytes	Astle W	European	-0.01969	0.003886	4.03e-07	173480	0	173480
rs7705526	Eosinophil percentage of white cells	Astle W	European	-0.01715	0.00387	9.4e-06	173480	0	173480
rs7705526	Granulocyte count	Astle W	European	0.03446	0.003899	9.8e-19	173480	0	173480
rs7705526	Granulocyte percentage of myeloid white cells	Astle W	European	0.01955	0.003881	4.71e-07	173480	0	173480
rs7705526	Lymphocyte percentage of white cells	Astle W	European	-0.01795	0.003868	3.49e-06	173480	0	173480
rs7705526	Mean corpuscular hemoglobin	Astle W	European	-0.04422	0.003846	1.35e-30	173480	0	173480
rs7705526	Mean corpuscular volume	Astle W	European	-0.04649	0.003835	8.04e-34	173480	0	173480
rs7705526	Mean platelet volume	Astle W	European	0.02161	0.003929	3.81e-08	173480	0	173480
rs7705526	Myeloid white cell count	Astle W	European	0.03474	0.003909	6.3e-19	173480	0	173480
rs7705526	Neutrophil count	Astle W	European	0.03545	0.00389	7.91e-20	173480	0	173480
rs7705526	Neutrophil percentage of granulocytes	Astle W	European	0.0205	0.003887	1.33e-07	173480	0	173480
rs7705526	Neutrophil percentage of white cells	Astle W	European	0.02324	0.003875	2e-09	173480	0	173480
rs7705526	Platelet count	Astle W	European	0.03666	0.003962	2.18e-20	173480	0	173480
rs7705526	Platelet distribution width	Astle W	European	0.02119	0.003906	5.77e-08	173480	0	173480
rs7705526	Plateletcrit	Astle W	European	0.05366	0.003974	1.52e-41	173480	0	173480
rs7705526	Red blood cell count	Astle W	European	0.04028	0.003864	1.91e-25	173480	0	173480
rs7705526	Sum basophil neutrophil counts	Astle W	European	0.03527	0.003896	1.39e-19	173480	0	173480
rs7705526	Sum neutrophil eosinophil counts	Astle W	European	0.03464	0.003893	5.62e-19	173480	0	173480
rs7705526	White blood cell count	Astle W	European	0.0335	0.003894	7.74e-18	173480	0	173480
rs7705526	Chronic lymphocytic leukemia	Law PJ	European	0.1655	0.02674	6e-10	-	-	-
rs7705526	Epithelial ovarian cancer	Phelan M	European	0.0739	0.01377	8e-08	-	-	-
rs7705526	Granulocyte count	Astle W	European	0.03446	0.0039	1e-18	-	-	-
rs7705526	High grade serous ovarian cancer	Phelan M	European	NA	NA	2e-08	-	-	-
rs7705526	Invasive epithelial ovarian cancer	Phelan M	European	0.08744	0.01418	7e-10	-	-	-
rs7705526	Low grade serous and serous borderline ovarian cancer	Phelan M	European	NA	NA	2e-20	-	-	-
rs7705526	Lung adenocarcinoma	McKay JD	European	0.2222	0.01797	4e-35	-	-	-
rs7705526	Lung cancer in never smokers	McKay JD	European	0.205	0.03803	7e-08	-	-	-
rs7705526	Myeloid white cell count	Astle W	European	0.03474	0.003907	6e-19	-	-	-
rs7705526	Neutrophil count	Astle W	European	0.03545	0.00389	8e-20	-	-	-
rs7705526	Plateletcrit	Astle W	European	0.05366	0.00398	2e-41	-	-	-
rs7705526	Serous borderline ovarian cancer	Phelan M	European	0.3243	0.03647	6e-19	-	-	-
rs7705526	Serous invasive ovarian cancer	Phelan M	European	0.1014	0.01639	6e-10	-	-	-
rs7705526	Sum basophil neutrophil counts	Astle W	European	0.03527	0.003881	1e-19	-	-	-
rs7705526	Sum neutrophil eosinophil counts	Astle W	European	0.03464	0.003896	6e-19	-	-	-
rs7705526	Telomere length	Delgado DA	South Asian	0.09	0.01988	6e-06	-	-	-
rs7705526	White blood cell count	Astle W	European	0.0335	0.003896	8e-18	-	-	-
rs7705526	Hyperplasia of prostate	Neale B	European	0.001142	0.0002515	5.59e-06	337199	3140	334059
rs7705526	Number of operations	Neale B	European	0.009728	0.002056	2.24e-06	337159	0	337159
rs7705526	Other neoplasms of uncertain or unknown behaviour of lymphoid, haematopoietic and related tissue	Neale B	European	0.0002268	5.11e-05	9.07e-06	337199	127	337072
rs7705526	Self-reported hypothyroidism or myxoedema	Neale B	European	-0.002748	0.0005604	9.41e-07	337159	16376	320783
rs7705526	Self-reported polycythaemia vera	Neale B	European	0.0002448	5.44e-05	6.8e-06	337159	144	337015
rs7705526	Treatment with hydroxycarbamide	Neale B	European	0.0002678	5.44e-05	8.57e-07	337159	144	337015
rs7705526	Serous boarderline ovarian cancer	Phelan M	European	0.3243	0.03619	5.5e-19	42895	1954	40941
rs7705526	High grade serous ovarian cancer	Phelan M	European	0.09481	0.01682	1.78e-08	53978	13037	40941
rs7705526	Invasive ovarian cancer	Phelan M	European	0.08744	0.01416	6.56e-10	63347	22406	40941
rs7705526	Low grade and borderline serous ovarian cancer	Phelan M	European	0.2804	0.03003	1.58e-20	43907	2966	40941
rs7705526	Serous invasive ovarian cancer	Phelan M	European	0.1014	0.01633	5.49e-10	54990	14049	40941
rs55747751	Reticulocyte count	Astle W	European	0.03587	0.006581	5.03e-08	173480	0	173480
rs55747751	Reticulocyte fraction of red cells	Astle W	European	0.03625	0.006577	3.55e-08	173480	0	173480
rs55747751	Birth weight	Neale B	European	0.02708	0.005773	2.72e-06	193063	0	193063
rs55747751	Heel bone mineral density	Neale B	European	0.03143	0.005677	3.1e-08	194398	0	194398
rs55747751	Self-reported hypertension	Neale B	European	-0.009771	0.00195	5.42e-07	337159	87690	249469
rs55747751	Vascular or heart problems diagnosed by doctor: high blood pressure	Neale B	European	-0.009287	0.001977	2.64e-06	336683	91033	245650
rs55747751	Vascular or heart problems diagnosed by doctor: none of the above	Neale B	European	0.01149	0.00203	1.52e-08	336683	236530	100153
rs28363070	Cause of death: thoracic aortic aneurysm, ruptured	Neale B	European	-0.009915	0.002237	9.41e-06	7637	7	7630
rs7772289	Granulocyte count	Astle W	European	-0.01988	0.003584	2.91e-08	173480	0	173480
rs7772289	Hematocrit	Astle W	European	-0.02004	0.003525	1.3e-08	173480	0	173480
rs7772289	Hemoglobin concentration	Astle W	European	-0.02554	0.003541	5.46e-13	173480	0	173480
rs7772289	Lymphocyte count	Astle W	European	-0.02619	0.003594	3.2e-13	173480	0	173480
rs7772289	Mean corpuscular hemoglobin	Astle W	European	-0.02663	0.003526	4.26e-14	173480	0	173480
rs7772289	Mean corpuscular hemoglobin concentration	Astle W	European	-0.01736	0.003458	5.14e-07	173480	0	173480
rs7772289	Mean corpuscular volume	Astle W	European	-0.02115	0.003515	1.78e-09	173480	0	173480
rs7772289	Monocyte count	Astle W	European	-0.02263	0.003566	2.2e-10	173480	0	173480
rs7772289	Myeloid white cell count	Astle W	European	-0.02172	0.003593	1.51e-09	173480	0	173480
rs7772289	Neutrophil count	Astle W	European	-0.01879	0.003575	1.49e-07	173480	0	173480
rs7772289	Reticulocyte count	Astle W	European	-0.01843	0.003586	2.74e-07	173480	0	173480
rs7772289	Reticulocyte fraction of red cells	Astle W	European	-0.01712	0.003584	1.79e-06	173480	0	173480
rs7772289	Sum basophil neutrophil counts	Astle W	European	-0.01918	0.003582	8.51e-08	173480	0	173480
rs7772289	Sum neutrophil eosinophil counts	Astle W	European	-0.01964	0.003579	4.07e-08	173480	0	173480
rs7772289	White blood cell count	Astle W	European	-0.02883	0.003579	7.79e-16	173480	0	173480
rs7772289	Height	GIANT	European	-0.023	0.003	2.6e-14	251079	0	251079
rs7772289	Primary sclerosing cholangitis	Ji S	European	0.1972	0.034	3.44e-09	14890	2871	12019
rs7772289	Comparative height size at age 10	Neale B	European	-0.01282	0.001657	1.04e-14	332021	0	332021
rs7772289	Diastolic blood pressure	Neale B	European	-0.01101	0.002459	7.54e-06	317756	0	317756
rs7772289	Disorders of mineral metabolism	Neale B	European	-0.0005211	8.28e-05	3.06e-10	337199	390	336809
rs7772289	Forced expiratory volume in 1-second	Neale B	European	-0.01262	0.002078	1.26e-09	307638	0	307638
rs7772289	Forced expiratory volume in 1-second, best measure	Neale B	European	-0.01296	0.002284	1.39e-08	255492	0	255492
rs7772289	Forced vital capacity	Neale B	European	-0.01036	0.00197	1.47e-07	307638	0	307638
rs7772289	Forced vital capacity, best measure	Neale B	European	-0.01056	0.002163	1.05e-06	255492	0	255492
rs7772289	Heel bone mineral density	Neale B	European	0.01524	0.003113	9.85e-07	194398	0	194398
rs7772289	Height	Neale B	European	-0.01427	0.001725	1.28e-16	336474	0	336474
rs7772289	Intestinal malabsorption	Neale B	European	0.0007236	0.0001047	4.77e-12	337199	624	336575
rs7772289	Peak expiratory flow	Neale B	European	-0.01054	0.002159	1.06e-06	307638	0	307638
rs7772289	Potassium in urine	Neale B	European	-0.01138	0.002438	3.07e-06	326816	0	326816
rs7772289	Pulse rate	Neale B	European	-0.01107	0.0025	9.56e-06	317756	0	317756
rs7772289	Risk taking	Neale B	European	-0.005766	0.001061	5.52e-08	325821	82808	243013
rs7772289	Self-reported malabsorption or coeliac disease	Neale B	European	0.001973	0.0001594	3.63e-35	337159	1452	335707
rs7772289	Self-reported psoriasis	Neale B	European	0.001306	0.0002594	4.8e-07	337159	3871	333288
rs7772289	Sitting height	Neale B	European	-0.0135	0.001876	6.19e-13	336172	0	336172
rs7772289	Trunk fat-free mass	Neale B	European	-0.006753	0.001529	9.98e-06	331030	0	331030
rs7772289	Trunk predicted mass	Neale B	European	-0.006819	0.001524	7.63e-06	330995	0	330995
rs7772289	Schizophrenia	PGC	Mixed	-0.0636	0.0122	1.84e-07	82315	35476	46839
rs2763979	Eosinophil count	Astle W	European	0.01865	0.00371	4.97e-07	173480	0	173480
rs2763979	Granulocyte count	Astle W	European	0.02798	0.003733	6.7e-14	173480	0	173480
rs2763979	Hematocrit	Astle W	European	0.01807	0.003672	8.62e-07	173480	0	173480
rs2763979	Hemoglobin concentration	Astle W	European	0.02146	0.003689	6.02e-09	173480	0	173480
rs2763979	Lymphocyte count	Astle W	European	0.02242	0.003743	2.11e-09	173480	0	173480
rs2763979	Monocyte count	Astle W	European	0.02626	0.003714	1.55e-12	173480	0	173480
rs2763979	Myeloid white cell count	Astle W	European	0.02943	0.003742	3.74e-15	173480	0	173480
rs2763979	Neutrophil count	Astle W	European	0.0264	0.003724	1.34e-12	173480	0	173480
rs2763979	Platelet count	Astle W	European	0.01862	0.003791	9.01e-07	173480	0	173480
rs2763979	Plateletcrit	Astle W	European	0.01816	0.003802	1.78e-06	173480	0	173480
rs2763979	Red blood cell count	Astle W	European	0.01846	0.003694	5.8e-07	173480	0	173480
rs2763979	Red cell distribution width	Astle W	European	-0.02349	0.003681	1.76e-10	173480	0	173480
rs2763979	Reticulocyte count	Astle W	European	0.01773	0.003734	2.05e-06	173480	0	173480
rs2763979	Sum basophil neutrophil counts	Astle W	European	0.02676	0.00373	7.36e-13	173480	0	173480
rs2763979	Sum eosinophil basophil counts	Astle W	European	0.019	0.003713	3.11e-07	173480	0	173480
rs2763979	Sum neutrophil eosinophil counts	Astle W	European	0.02777	0.003728	9.36e-14	173480	0	173480
rs2763979	White blood cell count	Astle W	European	0.03328	0.003727	4.32e-19	173480	0	173480
rs2763979	Hypertension	BPExome	Mixed	NA	NA	7.88e-06	183273	92652	90621
rs2763979	Systolic blood pressure	BPExome	Mixed	NA	NA	3.14e-08	192763	0	192763
rs2763979	IgA deficiency	Bronson P	European	-0.9508	0.06888	2.43e-43	6487	1635	4852
rs2763979	IgA deficiency	Bronson P	European	-0.7279	0.06348	1.94e-30	6487	1635	4852
rs2763979	Idiopathic membranous nephropathy	Stanescu HC	European	NA	NA	7.93e-25	2894	-	-
rs2763979	Primary biliary cirrhosis	Liu X	European	NA	NA	6.86e-06	1398	-	-
rs2763979	Rheumatoid arthritis	Stahl E	European	NA	NA	4.21e-07	25708	-	-
rs2763979	Type 1 diabetes	Hakonarson H	European	NA	NA	8.74e-23	3105	-	-
rs2763979	Type 1 diabetes combined control dataset gender differentiated	WTCCC	European	NA	NA	1.76e-94	4806	-	-
rs2763979	Primary sclerosing cholangitis	Ji S	European	-0.4472	0.034	5.32e-41	14890	2871	12019
rs2763979	Arm fat-free mass left	Neale B	European	-0.01247	0.001611	9.68e-15	331159	0	331159
rs2763979	Arm fat-free mass right	Neale B	European	-0.0125	0.001579	2.46e-15	331221	0	331221
rs2763979	Arm predicted mass left	Neale B	European	-0.01242	0.001605	1.02e-14	331146	0	331146
rs2763979	Arm predicted mass right	Neale B	European	-0.01228	0.001573	5.75e-15	331216	0	331216
rs2763979	Basal metabolic rate	Neale B	European	-0.01265	0.00168	5.06e-14	331307	0	331307
rs2763979	Comparative body size at age 10	Neale B	European	-0.01011	0.001734	5.5e-09	331693	0	331693
rs2763979	Comparative height size at age 10	Neale B	European	-0.01014	0.001729	4.48e-09	332021	0	332021
rs2763979	Doctor diagnosed sarcoidosis	Neale B	European	-0.00177	0.0003275	6.49e-08	83529	349	83180
rs2763979	Eye problems or disorders: diabetes related eye disease	Neale B	European	-0.00294	0.0006098	1.42e-06	108817	2072	106745
rs2763979	Height	Neale B	European	-0.01321	0.0018	2.11e-13	336474	0	336474
rs2763979	Hordeolum and chalazion	Neale B	European	0.0007021	0.0001463	1.6e-06	337199	1121	336078
rs2763979	Illnesses of siblings: diabetes	Neale B	European	-0.003904	0.0007811	5.81e-07	261075	21747	239328
rs2763979	Impedance of arm left	Neale B	European	0.00976	0.001789	4.9e-08	331292	0	331292
rs2763979	Impedance of arm right	Neale B	European	0.01026	0.001782	8.55e-09	331279	0	331279
rs2763979	Impedance of leg left	Neale B	European	0.01089	0.00231	2.42e-06	331296	0	331296
rs2763979	Impedance of leg right	Neale B	European	0.01125	0.002292	9.14e-07	331301	0	331301
rs2763979	Impedance of whole body	Neale B	European	0.01027	0.001932	1.05e-07	331284	0	331284
rs2763979	Insulin-dependent diabetes mellitus	Neale B	European	-0.0005594	9.08e-05	7.27e-10	337199	431	336768
rs2763979	Intestinal malabsorption	Neale B	European	-0.002043	0.0001092	4.2e-78	337199	624	336575
rs2763979	Leg fat-free mass left	Neale B	European	-0.01208	0.001668	4.4e-13	331258	0	331258
rs2763979	Leg fat-free mass right	Neale B	European	-0.01264	0.001667	3.44e-14	331285	0	331285
rs2763979	Leg predicted mass left	Neale B	European	-0.01213	0.001657	2.48e-13	331253	0	331253
rs2763979	Leg predicted mass right	Neale B	European	-0.01256	0.001657	3.5e-14	331285	0	331285
rs2763979	Medication for cholesterol, blood pressure or diabetes: insulin	Neale B	European	-0.00374	0.0004367	1.09e-17	154702	2116	152586
rs2763979	Medication for pain relief, constipation, heartburn: none of the above	Neale B	European	-0.00583	0.001268	4.31e-06	333581	184936	148645
rs2763979	Medication for pain relief, constipation, heartburn: paracetamol	Neale B	European	0.005622	0.001049	8.3e-08	333581	72882	260699
rs2763979	Nervous feelings	Neale B	European	0.0067	0.001089	7.76e-10	328725	77767	250958
rs2763979	Self-reported hyperthyroidism or thyrotoxicosis	Neale B	European	-0.002635	0.0002198	4.16e-33	337159	2547	334612
rs2763979	Self-reported hypothyroidism or myxoedema	Neale B	European	-0.003803	0.0005409	2.07e-12	337159	16376	320783
rs2763979	Self-reported malabsorption or coeliac disease	Neale B	European	-0.004958	0.0001662	2.98e-195	337159	1452	335707
rs2763979	Self-reported type 1 diabetes	Neale B	European	-0.0004466	7.4e-05	1.6e-09	337159	286	336873
rs2763979	Sitting height	Neale B	European	-0.01651	0.001958	3.36e-17	336172	0	336172
rs2763979	Started insulin within one year diagnosis of diabetes	Neale B	European	-0.05505	0.003804	3.78e-47	15397	1872	13525
rs2763979	Systolic blood pressure	Neale B	European	0.01284	0.002566	5.6e-07	317754	0	317754
rs2763979	Treatment with carbimazole	Neale B	European	-0.0003467	7.26e-05	1.77e-06	337159	275	336884
rs2763979	Treatment with insulin	Neale B	European	-0.002603	0.0003022	7.32e-18	180203	1377	178826
rs2763979	Treatment with insulin product	Neale B	European	-0.003093	0.0002508	6.17e-35	337159	3319	333840
rs2763979	Treatment with levothyroxine sodium	Neale B	European	-0.003494	0.0004985	2.41e-12	337159	13717	323442
rs2763979	Treatment with paracetamol	Neale B	European	0.004545	0.0009793	3.46e-06	337159	62050	275109
rs2763979	Treatment with thyroxine product	Neale B	European	-0.001336	0.0002716	8.71e-07	337159	3917	333242
rs2763979	Trunk fat-free mass	Neale B	European	-0.01243	0.001596	6.78e-15	331030	0	331030
rs2763979	Trunk predicted mass	Neale B	European	-0.01218	0.001591	1.9e-14	330995	0	330995
rs2763979	Weight	Neale B	European	-0.01315	0.002213	2.84e-09	336227	0	336227
rs2763979	Whole body fat-free mass	Neale B	European	-0.01284	0.001602	1.11e-15	331291	0	331291
rs2763979	Whole body water mass	Neale B	European	-0.01276	0.001604	1.85e-15	331315	0	331315
rs2763979	Rheumatoid arthritis	Okada Y	East Asian	0.1744	0.0272	6.5e-11	22515	4873	17642
rs2763979	Rheumatoid arthritis	Okada Y	European	0.1054	0.01701	1.2e-10	58284	14361	43923
rs2763979	Rheumatoid arthritis	Okada Y	Mixed	0.1278	0.01442	9.5e-19	80799	19234	61565
rs2763979	Schizophrenia	PGC	Mixed	0.0834	0.0114	2.6e-13	82315	35476	46839
rs2763979	Age at menopause	ReproGen	European	0.17	0.02	1e-12	69360	0	69360
rs2763979	Rheumatoid arthritis	Stahl E	European	0.1278	0.02321	4.21e-07	25702	5539	20163
rs2763979	Diabetes mellitus type 1	Barrett JC	European	NA	NA	3.26e-99	-	-	-
rs2763979	Lupus erythematosus systemic	Harley JB	European	NA	NA	8.14e-06	-	-	-
rs201558190	Lymphocyte count	Astle W	European	NA	NA	1e-06	173480	0	173480
rs201558190	Rheumatoid arthritis	Okada Y	European	NA	NA	3.2e-09	58284	14361	43923
rs201558190	Rheumatoid arthritis	Okada Y	Mixed	NA	NA	3.1e-09	80799	19234	61565
rs9398196	Basophil count	Astle W	European	-0.03325	0.003496	1.92e-21	173480	0	173480
rs9398196	Basophil percentage of granulocytes	Astle W	European	-0.01629	0.0035	3.26e-06	173480	0	173480
rs9398196	Basophil percentage of white cells	Astle W	European	-0.02348	0.003469	1.3e-11	173480	0	173480
rs9398196	Granulocyte count	Astle W	European	-0.03365	0.003587	6.52e-21	173480	0	173480
rs9398196	Granulocyte percentage of myeloid white cells	Astle W	European	-0.02128	0.003568	2.47e-09	173480	0	173480
rs9398196	High light scatter percentage of red cells	Astle W	European	-0.02863	0.003582	1.32e-15	173480	0	173480
rs9398196	High light scatter reticulocyte count	Astle W	European	-0.0198	0.003582	3.24e-08	173480	0	173480
rs9398196	Immature fraction of reticulocytes	Astle W	European	-0.02118	0.003547	2.36e-09	173480	0	173480
rs9398196	Lymphocyte percentage of white cells	Astle W	European	0.02704	0.003559	2.97e-14	173480	0	173480
rs9398196	Mean corpuscular hemoglobin	Astle W	European	-0.08249	0.003528	6.52e-121	173480	0	173480
rs9398196	Mean corpuscular hemoglobin concentration	Astle W	European	-0.03784	0.00346	7.91e-28	173480	0	173480
rs9398196	Mean corpuscular volume	Astle W	European	-0.0767	0.003517	1.85e-105	173480	0	173480
rs9398196	Mean platelet volume	Astle W	European	0.0172	0.003615	1.97e-06	173480	0	173480
rs9398196	Myeloid white cell count	Astle W	European	-0.0336	0.003595	9.1e-21	173480	0	173480
rs9398196	Neutrophil count	Astle W	European	-0.03232	0.003578	1.69e-19	173480	0	173480
rs9398196	Neutrophil percentage of white cells	Astle W	European	-0.02511	0.003565	1.87e-12	173480	0	173480
rs9398196	Platelet count	Astle W	European	-0.02978	0.003642	2.91e-16	173480	0	173480
rs9398196	Plateletcrit	Astle W	European	-0.02588	0.003652	1.37e-12	173480	0	173480
rs9398196	Red blood cell count	Astle W	European	0.0577	0.003548	1.82e-59	173480	0	173480
rs9398196	Red cell distribution width	Astle W	European	0.05523	0.003535	5.04e-55	173480	0	173480
rs9398196	Reticulocyte fraction of red cells	Astle W	European	-0.02858	0.003586	1.61e-15	173480	0	173480
rs9398196	Sum basophil neutrophil counts	Astle W	European	-0.03296	0.003584	3.73e-20	173480	0	173480
rs9398196	Sum eosinophil basophil counts	Astle W	European	-0.01813	0.003566	3.69e-07	173480	0	173480
rs9398196	Sum neutrophil eosinophil counts	Astle W	European	-0.03304	0.003581	2.79e-20	173480	0	173480
rs9398196	White blood cell count	Astle W	European	-0.02802	0.003581	5.03e-15	173480	0	173480
rs9398196	Diastolic blood pressure	Neale B	European	0.01328	0.00246	6.76e-08	317756	0	317756
rs9398196	Heel bone mineral density	Neale B	European	0.01424	0.003113	4.8e-06	194398	0	194398
rs9398196	Qualifications: college or university degree	Neale B	European	-0.005836	0.001138	2.96e-07	334070	106305	227765
rs9398196	Years of educational attainment	SSGAC	European	-0.012	0.002	1.18e-06	328917	0	328917
rs11769630	Eosinophil percentage of granulocytes	Astle W	European	-0.0382	0.006929	3.54e-08	173480	0	173480
rs11769630	Granulocyte count	Astle W	European	0.04102	0.006955	3.69e-09	173480	0	173480
rs11769630	Granulocyte percentage of myeloid white cells	Astle W	European	0.1076	0.006923	1.59e-54	173480	0	173480
rs11769630	Monocyte count	Astle W	European	-0.08115	0.006925	1.02e-31	173480	0	173480
rs11769630	Monocyte percentage of white cells	Astle W	European	-0.1124	0.006905	1.24e-59	173480	0	173480
rs11769630	Neutrophil count	Astle W	European	0.04289	0.006938	6.32e-10	173480	0	173480
rs11769630	Neutrophil percentage of granulocytes	Astle W	European	0.03945	0.006931	1.26e-08	173480	0	173480
rs11769630	Neutrophil percentage of white cells	Astle W	European	0.05326	0.006911	1.29e-14	173480	0	173480
rs11769630	Platelet distribution width	Astle W	European	0.03399	0.006958	1.04e-06	173480	0	173480
rs11769630	Sum basophil neutrophil counts	Astle W	European	0.04364	0.00695	3.4e-10	173480	0	173480
rs11769630	Sum neutrophil eosinophil counts	Astle W	European	0.04018	0.006944	7.2e-09	173480	0	173480
rs11769630	Granulocyte count	Astle W	European	0.04102	0.006971	4e-09	-	-	-
rs11769630	Granulocyte percentage of myeloid white cells	Astle W	European	0.1076	0.006929	2e-54	-	-	-
rs11769630	Neutrophil count	Astle W	European	0.04289	0.006929	6e-10	-	-	-
rs11769630	Neutrophil percentage of white cells	Astle W	European	0.05326	0.006882	1e-14	-	-	-
rs11769630	Sum basophil neutrophil counts	Astle W	European	0.04364	0.006929	3e-10	-	-	-
rs11769630	Sum neutrophil eosinophil counts	Astle W	European	0.04018	0.006938	7e-09	-	-	-
rs2056726	Platelet count	Astle W	European	0.02255	0.0044	2.95e-07	173480	0	173480
rs2056726	Platelet distribution width	Astle W	European	-0.03793	0.004338	2.26e-18	173480	0	173480
rs2056726	Plateletcrit	Astle W	European	0.02012	0.004417	5.24e-06	173480	0	173480
rs2056726	Age-related macular degeneration	Fritsche LG	European	NA	NA	1.04e-06	33976	16144	17832
rs4731541	Ulcerative colitis	IBDGC	European	-0.1021	0.0221	3.95e-06	27432	6968	20464
rs4731541	Mouth or teeth dental problems: mouth ulcers	Neale B	European	-0.003506	0.0007636	4.41e-06	336138	34398	301740
rs4731541	Rheumatoid arthritis	Okada Y	European	-0.07696	0.01418	1.3e-06	58284	14361	43923
rs2306646	Mean corpuscular hemoglobin	Astle W	European	0.01585	0.003585	9.88e-06	173480	0	173480
rs2306646	Mean corpuscular volume	Astle W	European	0.01802	0.003575	4.62e-07	173480	0	173480
rs2306646	Basal metabolic rate	Neale B	European	-0.008011	0.001625	8.26e-07	331307	0	331307
rs2306646	Height	Neale B	European	-0.01083	0.001742	5e-10	336474	0	336474
rs2306646	Hip circumference	Neale B	European	-0.01188	0.002427	9.9e-07	336601	0	336601
rs2306646	Leg fat-free mass left	Neale B	European	-0.008721	0.001614	6.54e-08	331258	0	331258
rs2306646	Leg fat-free mass right	Neale B	European	-0.008299	0.001613	2.69e-07	331285	0	331285
rs2306646	Leg predicted mass left	Neale B	European	-0.008668	0.001603	6.41e-08	331253	0	331253
rs2306646	Leg predicted mass right	Neale B	European	-0.008339	0.001603	1.97e-07	331285	0	331285
rs2306646	Sitting height	Neale B	European	-0.01553	0.001894	2.45e-16	336172	0	336172
rs2306646	Trunk fat mass	Neale B	European	-0.01099	0.002468	8.43e-06	331093	0	331093
rs2306646	Weight	Neale B	European	-0.01062	0.002142	7.03e-07	336227	0	336227
rs2306646	Whole body fat-free mass	Neale B	European	-0.007211	0.00155	3.28e-06	331291	0	331291
rs2306646	Whole body water mass	Neale B	European	-0.007182	0.001552	3.71e-06	331315	0	331315
rs762679	Eosinophil count	Astle W	European	0.02448	0.005037	1.17e-06	173480	0	173480
rs762679	Eosinophil percentage of granulocytes	Astle W	European	0.02292	0.005054	5.73e-06	173480	0	173480
rs762679	Eosinophil percentage of white cells	Astle W	European	0.02266	0.005032	6.68e-06	173480	0	173480
rs762679	Mean corpuscular hemoglobin	Astle W	European	-0.02549	0.005002	3.48e-07	173480	0	173480
rs762679	Mean corpuscular volume	Astle W	European	-0.03468	0.004988	3.6e-12	173480	0	173480
rs762679	Neutrophil percentage of granulocytes	Astle W	European	-0.02738	0.005054	6.07e-08	173480	0	173480
rs762679	Red blood cell count	Astle W	European	0.03195	0.005024	2.03e-10	173480	0	173480
rs762679	Sum eosinophil basophil counts	Astle W	European	0.02855	0.005042	1.49e-08	173480	0	173480
rs762679	Mean corpuscular volume	Astle W	European	-0.03468	0.004999	4e-12	-	-	-
rs762679	Red blood cell count	Astle W	European	-0.03195	0.005022	2e-10	-	-	-
rs762679	Years of educational attainment in females	SSGAC	European	0.02	0.005	9.45e-06	181443	0	181443
rs10112752	Impedance of arm left	Neale B	European	-0.007695	0.001732	8.88e-06	331292	0	331292
rs10112752	Qualifications: college or university degree	Neale B	European	-0.005115	0.00115	8.59e-06	334070	106305	227765
rs10112752	Sleep duration	Neale B	European	-0.00877	0.001894	3.65e-06	335410	0	335410
rs1023767	Body mass index	Akiyama M	East Asian	-0.01965	0.003555	3.24e-08	173430	0	173430
rs1023767	Arm fat-free mass left	Neale B	European	-0.01191	0.001818	5.78e-11	331159	0	331159
rs1023767	Arm fat-free mass right	Neale B	European	-0.01254	0.001782	1.97e-12	331221	0	331221
rs1023767	Arm predicted mass left	Neale B	European	-0.0117	0.001812	1.07e-10	331146	0	331146
rs1023767	Arm predicted mass right	Neale B	European	-0.01246	0.001776	2.24e-12	331216	0	331216
rs1023767	Basal metabolic rate	Neale B	European	-0.01207	0.001896	1.94e-10	331307	0	331307
rs1023767	Body mass index	Neale B	European	-0.01577	0.00283	2.51e-08	336107	0	336107
rs1023767	Hip circumference	Neale B	European	-0.01708	0.002833	1.65e-09	336601	0	336601
rs1023767	Impedance of arm left	Neale B	European	0.01529	0.00202	3.71e-14	331292	0	331292
rs1023767	Impedance of arm right	Neale B	European	0.01487	0.002011	1.46e-13	331279	0	331279
rs1023767	Impedance of leg left	Neale B	European	0.01192	0.002608	4.88e-06	331296	0	331296
rs1023767	Impedance of leg right	Neale B	European	0.01326	0.002588	3.02e-07	331301	0	331301
rs1023767	Impedance of whole body	Neale B	European	0.0154	0.002181	1.65e-12	331284	0	331284
rs1023767	Leg fat mass left	Neale B	European	-0.01231	0.002261	5.14e-08	331275	0	331275
rs1023767	Leg fat mass right	Neale B	European	-0.01175	0.002287	2.79e-07	331293	0	331293
rs1023767	Leg fat-free mass left	Neale B	European	-0.01067	0.001883	1.47e-08	331258	0	331258
rs1023767	Leg fat-free mass right	Neale B	European	-0.01091	0.001883	6.74e-09	331285	0	331285
rs1023767	Leg predicted mass left	Neale B	European	-0.01059	0.001871	1.52e-08	331253	0	331253
rs1023767	Leg predicted mass right	Neale B	European	-0.01092	0.00187	5.27e-09	331285	0	331285
rs1023767	Pack years adult smoking as proportion of life span exposed to smoking	Neale B	European	-0.02303	0.005187	8.99e-06	101726	0	101726
rs1023767	Trunk fat-free mass	Neale B	European	-0.01146	0.001802	1.99e-10	331030	0	331030
rs1023767	Trunk predicted mass	Neale B	European	-0.01142	0.001796	2e-10	330995	0	330995
rs1023767	Waist circumference	Neale B	European	-0.01238	0.002534	1.04e-06	336639	0	336639
rs1023767	Weight	Neale B	European	-0.01441	0.0025	8.19e-09	336227	0	336227
rs1023767	Whole body fat-free mass	Neale B	European	-0.01157	0.001809	1.57e-10	331291	0	331291
rs1023767	Whole body water mass	Neale B	European	-0.01175	0.001811	8.66e-11	331315	0	331315
rs34896435	Self-reported testicular cancer	Neale B	European	NA	NA	3.38e-08	337159	614	336545
rs11557154	Granulocyte percentage of myeloid white cells	Astle W	European	-0.03275	0.005344	8.93e-10	173480	0	173480
rs11557154	Immature fraction of reticulocytes	Astle W	European	0.02557	0.005316	1.51e-06	173480	0	173480
rs11557154	Lymphocyte count	Astle W	European	0.02985	0.00539	3.05e-08	173480	0	173480
rs11557154	Lymphocyte percentage of white cells	Astle W	European	0.02539	0.005332	1.92e-06	173480	0	173480
rs11557154	Monocyte count	Astle W	European	0.02908	0.005345	5.31e-08	173480	0	173480
rs11557154	Monocyte percentage of white cells	Astle W	European	0.02781	0.005331	1.82e-07	173480	0	173480
rs11557154	Neutrophil percentage of white cells	Astle W	European	-0.0319	0.00534	2.33e-09	173480	0	173480
rs11557154	Body mass index	GIANT	European	0.014	0.0032	6.6e-06	449889	0	449889
rs11557154	Body mass index	GIANT	Mixed	0.013	0.0029	7.6e-06	526508	0	526508
rs11557154	Neutrophil percentage of white cells	Astle W	European	0.0319	0.005318	2e-09	-	-	-
rs11557154	Nap during day	Neale B	European	0.009994	0.00216	3.71e-06	337074	0	337074
rs4743037	Arm fat-free mass left	Neale B	European	-0.01169	0.001854	2.81e-10	331159	0	331159
rs4743037	Arm fat-free mass right	Neale B	European	-0.01193	0.001817	5.17e-11	331221	0	331221
rs4743037	Arm predicted mass left	Neale B	European	-0.01142	0.001847	6.25e-10	331146	0	331146
rs4743037	Arm predicted mass right	Neale B	European	-0.01152	0.00181	1.94e-10	331216	0	331216
rs4743037	Basal metabolic rate	Neale B	European	-0.0125	0.001933	9.99e-11	331307	0	331307
rs4743037	Comparative height size at age 10	Neale B	European	-0.0149	0.00199	7.09e-14	332021	0	332021
rs4743037	Forced expiratory volume in 1-second, predicted	Neale B	European	-0.01461	0.003274	8.11e-06	110423	0	110423
rs4743037	Height	Neale B	European	-0.02519	0.002071	4.91e-34	336474	0	336474
rs4743037	Leg fat-free mass left	Neale B	European	-0.01114	0.00192	6.43e-09	331258	0	331258
rs4743037	Leg fat-free mass right	Neale B	European	-0.01145	0.001919	2.42e-09	331285	0	331285
rs4743037	Leg predicted mass left	Neale B	European	-0.0111	0.001907	5.82e-09	331253	0	331253
rs4743037	Leg predicted mass right	Neale B	European	-0.01151	0.001906	1.58e-09	331285	0	331285
rs4743037	Sitting height	Neale B	European	-0.01637	0.002254	3.72e-13	336172	0	336172
rs4743037	Trunk fat-free mass	Neale B	European	-0.01488	0.001836	5.31e-16	331030	0	331030
rs4743037	Trunk predicted mass	Neale B	European	-0.01483	0.00183	5.44e-16	330995	0	330995
rs4743037	Whole body fat-free mass	Neale B	European	-0.01358	0.001844	1.74e-13	331291	0	331291
rs4743037	Whole body water mass	Neale B	European	-0.01354	0.001846	2.25e-13	331315	0	331315
rs12412214	Granulocyte percentage of myeloid white cells	Astle W	European	0.03115	0.003956	3.43e-15	173480	0	173480
rs12412214	Mean corpuscular hemoglobin	Astle W	European	0.02729	0.00392	3.37e-12	173480	0	173480
rs12412214	Mean corpuscular volume	Astle W	European	0.02637	0.003908	1.5e-11	173480	0	173480
rs12412214	Monocyte count	Astle W	European	-0.04663	0.003956	4.47e-32	173480	0	173480
rs12412214	Monocyte percentage of white cells	Astle W	European	-0.03829	0.003946	2.93e-22	173480	0	173480
rs12412214	Plateletcrit	Astle W	European	-0.02524	0.00405	4.63e-10	173480	0	173480
rs12412214	Red blood cell count	Astle W	European	-0.01811	0.003938	4.26e-06	173480	0	173480
rs12412214	Crohns disease	IBDGC	European	-0.163	0.0262	5.23e-10	20883	5956	14927
rs12412214	Inflammatory bowel disease	IBDGC	European	-0.1538	0.0191	7.06e-16	34652	12882	21770
rs12412214	Ulcerative colitis	IBDGC	European	-0.1507	0.024	3.31e-10	27432	6968	20464
rs6584579	Forced expiratory volume in 1-second	Neale B	European	0.01337	0.002136	3.85e-10	307638	0	307638
rs6584579	Forced expiratory volume in 1-second, best measure	Neale B	European	0.01272	0.002347	5.98e-08	255492	0	255492
rs6584579	Forced expiratory volume in 1-second, predicted percentage	Neale B	European	0.02198	0.004367	4.87e-07	110423	0	110423
rs6584579	Forced vital capacity	Neale B	European	0.01176	0.002026	6.34e-09	307638	0	307638
rs6584579	Forced vital capacity, best measure	Neale B	European	0.01171	0.002223	1.39e-07	255492	0	255492
rs6584579	Height	Neale B	European	0.01047	0.001773	3.51e-09	336474	0	336474
rs9419958	Height	GIANT	European	-0.02	0.0043	3.8e-06	253084	0	253084
rs9419958	Leukocyte telomere length	Levy D	Mixed	NA	NA	2.08e-08	3417	-	-
rs9419958	Leukocyte telomere length	Mangino M	European	NA	NA	9.13e-11	9190	-	-
rs9419958	Leukocyte telomere length in females	Mangino M	European	NA	NA	9.2e-08	9190	-	-
rs9419958	Telomere length	Mangino M	European	-0.0829	0.01279	9e-11	-	-	-
rs9419958	Atrial fibrillation and flutter	Neale B	European	-0.00182	0.0003822	1.93e-06	337199	3818	333381
rs9419958	Benign lipomatous neoplasm	Neale B	European	-0.001705	0.0003635	2.73e-06	337199	3440	333759
rs9419958	Ever had hysterectomy	Neale B	European	-0.006638	0.001443	4.24e-06	159679	13060	146619
rs9419958	Height	Neale B	European	-0.01601	0.002562	4.09e-10	336474	0	336474
rs9419958	Number of self-reported cancers	Neale B	European	-0.004976	0.001125	9.79e-06	337154	0	337154
rs9419958	Low grade and borderline serous ovarian cancer	Phelan M	European	-0.1897	0.03928	1.88e-06	43907	2966	40941
rs939916	Mean platelet volume	Astle W	European	-0.02896	0.003932	1.75e-13	173480	0	173480
rs939916	Platelet count	Astle W	European	0.02365	0.003963	2.4e-09	173480	0	173480
rs939916	Red cell distribution width	Astle W	European	-0.03579	0.003846	1.31e-20	173480	0	173480
rs939916	Height	Neale B	European	0.01034	0.001871	3.27e-08	336474	0	336474
rs10840270	Bacteremia	Rautanen A	African	NA	NA	2e-06	-	-	-
rs2293579	Body mass index females	Akiyama M	East Asian	0.03244	0.006108	1.09e-07	82438	0	82438
rs2293579	Body mass index	Akiyama M	East Asian	0.02172	0.00412	1.34e-07	173430	0	173430
rs2293579	Chronic kidney disease	CKDGen	European	-0.074	0.015	1.6e-06	117165	12385	104780
rs2293579	Body mass index in males	GIANT	European	0.031	0.0065	2.01e-06	58618	0	58618
rs2293579	Body mass index in males	GIANT	Mixed	0.0222	0.0042	1.24e-07	152306	0	152306
rs2293579	Body mass index	GIANT	European	0.02017	0.004524	8.23e-06	126574	0	126574
rs2293579	Body mass index	GIANT	European	0.0163	0.0031	2.18e-07	321260	0	321260
rs2293579	Body mass index	GIANT	Mixed	0.0155	0.003	3.31e-07	338287	0	338287
rs2293579	Hip circumference in males	GIANT	Mixed	0.022	0.005	6.5e-06	100264	0	100264
rs2293579	Hip circumference	GIANT	European	0.018	0.0036	1.4e-06	212833	0	212833
rs2293579	Hip circumference	GIANT	Mixed	0.017	0.0036	2.6e-06	227181	0	227181
rs2293579	Waist circumference in males	GIANT	Mixed	0.022	0.0048	5.2e-06	109836	0	109836
rs2293579	Waist circumference	GIANT	European	0.015	0.0035	8.4e-06	231809	0	231809
rs2293579	Weight	GIANT	European	0.02224	0.004557	1.05e-06	125941	0	125941
rs2293579	Chronic kidney disease	CKDGen	European	NA	NA	7.3e-06	67093	-	-
rs2293579	Serum albumin	Franceschini N	Mixed	NA	NA	8e-08	62570	-	-
rs2293579	Alzheimers disease	IGAP	European	-0.0732	0.0158	3.71e-06	54162	17008	37154
rs2293579	log Proinsulin	MAGIC	European	0.071	0.0072	3.47e-23	10701	0	10701
rs2293579	Serum albumin level	Franceschini N	Mixed	-0.0093	0.001733	8e-08	-	-	-
rs2293579	Serum albumin level	Franceschini N	Mixed	-0.0086	0.001614	1e-07	-	-	-
rs2293579	Arm fat mass left	Neale B	European	0.0149	0.00244	1.03e-09	331164	0	331164
rs2293579	Arm fat mass right	Neale B	European	0.01432	0.00244	4.36e-09	331226	0	331226
rs2293579	Arm fat percentage left	Neale B	European	0.0127	0.001885	1.59e-11	331198	0	331198
rs2293579	Arm fat percentage right	Neale B	European	0.012	0.001894	2.37e-10	331249	0	331249
rs2293579	Body fat percentage	Neale B	European	0.01035	0.001909	5.9e-08	331117	0	331117
rs2293579	Body mass index	Neale B	European	0.01349	0.002463	4.34e-08	336107	0	336107
rs2293579	Comparative body size at age 10	Neale B	European	0.009519	0.001705	2.35e-08	331693	0	331693
rs2293579	Diastolic blood pressure	Neale B	European	-0.01252	0.002524	6.99e-07	317756	0	317756
rs2293579	Hip circumference	Neale B	European	0.01135	0.002466	4.18e-06	336601	0	336601
rs2293579	Illnesses of father: high blood pressure	Neale B	European	-0.005762	0.001107	1.96e-07	294950	66341	228609
rs2293579	Impedance of leg left	Neale B	European	-0.01227	0.00227	6.57e-08	331296	0	331296
rs2293579	Impedance of leg right	Neale B	European	-0.01215	0.002253	6.86e-08	331301	0	331301
rs2293579	Leg fat mass left	Neale B	European	0.008762	0.001968	8.52e-06	331275	0	331275
rs2293579	Leg fat-free mass left	Neale B	European	0.007551	0.00164	4.13e-06	331258	0	331258
rs2293579	Leg fat-free mass right	Neale B	European	0.007563	0.001639	3.95e-06	331285	0	331285
rs2293579	Leg predicted mass left	Neale B	European	0.007646	0.001629	2.67e-06	331253	0	331253
rs2293579	Leg predicted mass right	Neale B	European	0.007471	0.001628	4.48e-06	331285	0	331285
rs2293579	Medication for cholesterol, blood pressure or diabetes: blood pressure medication	Neale B	European	-0.007467	0.001596	2.9e-06	154702	38548	116154
rs2293579	Miserableness	Neale B	European	-0.007664	0.001234	5.29e-10	331856	141755	190101
rs2293579	Mood swings	Neale B	European	-0.008407	0.001256	2.22e-11	329428	148601	180827
rs2293579	Nervous feelings	Neale B	European	-0.00517	0.001071	1.4e-06	328725	77767	250958
rs2293579	Neuroticism score	Neale B	European	-0.05128	0.008917	8.9e-09	274108	0	274108
rs2293579	Self-reported hypertension	Neale B	European	-0.007979	0.001092	2.82e-13	337159	87690	249469
rs2293579	Suffer from nerves	Neale B	European	-0.005063	0.001042	1.19e-06	325248	69352	255896
rs2293579	Treatment with bendroflumethiazide	Neale B	European	-0.002595	0.0005774	6.97e-06	337159	19084	318075
rs2293579	Trunk fat mass	Neale B	European	0.01498	0.002507	2.32e-09	331093	0	331093
rs2293579	Trunk fat percentage	Neale B	European	0.01433	0.002289	3.78e-10	331113	0	331113
rs2293579	Vascular or heart problems diagnosed by doctor: high blood pressure	Neale B	European	-0.00814	0.001108	2e-13	336683	91033	245650
rs2293579	Vascular or heart problems diagnosed by doctor: none of the above	Neale B	European	0.007294	0.001138	1.44e-10	336683	236530	100153
rs2293579	Waist circumference	Neale B	European	0.01386	0.002205	3.29e-10	336639	0	336639
rs2293579	Weight	Neale B	European	0.01078	0.002176	7.18e-07	336227	0	336227
rs2293579	Whole body fat mass	Neale B	European	0.01319	0.002429	5.67e-08	330762	0	330762
rs2293579	Neuroticism	SSGAC	European	-0.016	0.003	2.13e-06	170911	0	170911
rs6590343	Height	GIANT	European	-0.015	0.0033	5e-06	243030	0	243030
rs6590343	Height	Neale B	European	-0.01083	0.001725	3.46e-10	336474	0	336474
rs6590343	Rheumatoid arthritis	Okada Y	European	-0.08338	0.01664	5.9e-07	58284	14361	43923
rs6590343	Rheumatoid arthritis	Okada Y	Mixed	-0.09431	0.01394	8.4e-10	80799	19234	61565
rs611646	Eosinophil count	Astle W	European	-0.02047	0.003626	1.66e-08	173480	0	173480
rs611646	Granulocyte count	Astle W	European	-0.02175	0.00365	2.54e-09	173480	0	173480
rs611646	Mean corpuscular hemoglobin	Astle W	European	0.02889	0.0036	1.01e-15	173480	0	173480
rs611646	Mean corpuscular volume	Astle W	European	0.02986	0.00359	8.88e-17	173480	0	173480
rs611646	Myeloid white cell count	Astle W	European	-0.02179	0.00366	2.62e-09	173480	0	173480
rs611646	Neutrophil count	Astle W	European	-0.02048	0.003641	1.85e-08	173480	0	173480
rs611646	Platelet count	Astle W	European	-0.02871	0.003707	9.61e-15	173480	0	173480
rs611646	Plateletcrit	Astle W	European	-0.03911	0.003721	7.64e-26	173480	0	173480
rs611646	Red blood cell count	Astle W	European	-0.02318	0.003616	1.45e-10	173480	0	173480
rs611646	Sum basophil neutrophil counts	Astle W	European	-0.02037	0.003647	2.32e-08	173480	0	173480
rs611646	Sum eosinophil basophil counts	Astle W	European	-0.02013	0.00363	2.96e-08	173480	0	173480
rs611646	Sum neutrophil eosinophil counts	Astle W	European	-0.02177	0.003644	2.31e-09	173480	0	173480
rs611646	White blood cell count	Astle W	European	-0.02239	0.003644	8e-10	173480	0	173480
rs10773176	Arm fat mass left	Neale B	European	-0.0215	0.002728	3.26e-15	331164	0	331164
rs10773176	Arm fat mass right	Neale B	European	-0.02248	0.002728	1.73e-16	331226	0	331226
rs10773176	Arm fat percentage left	Neale B	European	-0.01419	0.002107	1.67e-11	331198	0	331198
rs10773176	Arm fat percentage right	Neale B	European	-0.01439	0.002117	1.07e-11	331249	0	331249
rs10773176	Arm fat-free mass left	Neale B	European	-0.0133	0.00177	5.68e-14	331159	0	331159
rs10773176	Arm fat-free mass right	Neale B	European	-0.01271	0.001735	2.34e-13	331221	0	331221
rs10773176	Arm predicted mass left	Neale B	European	-0.01335	0.001763	3.79e-14	331146	0	331146
rs10773176	Arm predicted mass right	Neale B	European	-0.01289	0.001729	8.9e-14	331216	0	331216
rs10773176	Basal metabolic rate	Neale B	European	-0.01704	0.001846	2.74e-20	331307	0	331307
rs10773176	Body fat percentage	Neale B	European	-0.01498	0.002135	2.27e-12	331117	0	331117
rs10773176	Body mass index	Neale B	European	-0.01671	0.002754	1.29e-09	336107	0	336107
rs10773176	Comparative height size at age 10	Neale B	European	-0.0116	0.001901	1.03e-09	332021	0	332021
rs10773176	Forced vital capacity	Neale B	European	-0.01375	0.002261	1.21e-09	307638	0	307638
rs10773176	Forced vital capacity, best measure	Neale B	European	-0.01379	0.002481	2.71e-08	255492	0	255492
rs10773176	Getting up in morning	Neale B	European	0.009995	0.002138	2.95e-06	336501	0	336501
rs10773176	Height	Neale B	European	-0.01757	0.001978	6.45e-19	336474	0	336474
rs10773176	Hip circumference	Neale B	European	-0.02377	0.002757	6.54e-18	336601	0	336601
rs10773176	Leg fat mass left	Neale B	European	-0.01692	0.0022	1.46e-14	331275	0	331275
rs10773176	Leg fat mass right	Neale B	European	-0.01706	0.002226	1.83e-14	331293	0	331293
rs10773176	Leg fat percentage left	Neale B	European	-0.009475	0.001741	5.26e-08	331278	0	331278
rs10773176	Leg fat percentage right	Neale B	European	-0.009724	0.001763	3.49e-08	331296	0	331296
rs10773176	Leg fat-free mass left	Neale B	European	-0.01722	0.001833	5.7e-21	331258	0	331258
rs10773176	Leg fat-free mass right	Neale B	European	-0.01697	0.001832	2.07e-20	331285	0	331285
rs10773176	Leg predicted mass left	Neale B	European	-0.01712	0.001821	5.22e-21	331253	0	331253
rs10773176	Leg predicted mass right	Neale B	European	-0.0168	0.00182	2.76e-20	331285	0	331285
rs10773176	Pulse rate	Neale B	European	-0.01505	0.002868	1.55e-07	317756	0	317756
rs10773176	Sitting height	Neale B	European	-0.01319	0.002152	8.89e-10	336172	0	336172
rs10773176	Trunk fat mass	Neale B	European	-0.02505	0.002803	4.02e-19	331093	0	331093
rs10773176	Trunk fat percentage	Neale B	European	-0.01863	0.002559	3.36e-13	331113	0	331113
rs10773176	Trunk fat-free mass	Neale B	European	-0.01371	0.001754	5.32e-15	331030	0	331030
rs10773176	Trunk predicted mass	Neale B	European	-0.01372	0.001748	4.2e-15	330995	0	330995
rs10773176	Usual walking pace	Neale B	European	0.007646	0.001701	6.97e-06	335349	0	335349
rs10773176	Waist circumference	Neale B	European	-0.013	0.002466	1.36e-07	336639	0	336639
rs10773176	Weight	Neale B	European	-0.02393	0.002432	7.66e-23	336227	0	336227
rs10773176	Whole body fat mass	Neale B	European	-0.02351	0.002716	4.89e-18	330762	0	330762
rs10773176	Whole body fat-free mass	Neale B	European	-0.01529	0.00176	3.75e-18	331291	0	331291
rs10773176	Whole body water mass	Neale B	European	-0.01523	0.001763	5.87e-18	331315	0	331315
rs17445108	Mean platelet volume	Astle W	European	0.04027	0.005317	3.65e-14	173480	0	173480
rs17445108	Platelet count	Astle W	European	-0.02908	0.005372	6.2e-08	173480	0	173480
rs17445108	Platelet distribution width	Astle W	European	0.03295	0.0053	5.08e-10	173480	0	173480
rs10774624	Basophil count	Astle W	European	-0.02396	0.003538	1.26e-11	173480	0	173480
rs10774624	Eosinophil count	Astle W	European	-0.09965	0.003604	2.93e-168	173480	0	173480
rs10774624	Eosinophil percentage of granulocytes	Astle W	European	-0.08353	0.003617	5.43e-118	173480	0	173480
rs10774624	Eosinophil percentage of white cells	Astle W	European	-0.0808	0.003601	1.83e-111	173480	0	173480
rs10774624	Granulocyte count	Astle W	European	-0.03317	0.00363	6.43e-20	173480	0	173480
rs10774624	Hematocrit	Astle W	European	-0.05998	0.003571	2.61e-63	173480	0	173480
rs10774624	Hemoglobin concentration	Astle W	European	-0.06249	0.003587	5.47e-68	173480	0	173480
rs10774624	High light scatter percentage of red cells	Astle W	European	-0.05815	0.003625	6.51e-58	173480	0	173480
rs10774624	High light scatter reticulocyte count	Astle W	European	-0.06521	0.003625	2.39e-72	173480	0	173480
rs10774624	Immature fraction of reticulocytes	Astle W	European	-0.031	0.003591	5.97e-18	173480	0	173480
rs10774624	Lymphocyte count	Astle W	European	-0.08847	0.003639	1.38e-130	173480	0	173480
rs10774624	Lymphocyte percentage of white cells	Astle W	European	-0.04127	0.003601	2.08e-30	173480	0	173480
rs10774624	Monocyte count	Astle W	European	-0.04897	0.003613	7.4e-42	173480	0	173480
rs10774624	Myeloid white cell count	Astle W	European	-0.03789	0.003639	2.23e-25	173480	0	173480
rs10774624	Neutrophil count	Astle W	European	-0.02411	0.003621	2.77e-11	173480	0	173480
rs10774624	Neutrophil percentage of granulocytes	Astle W	European	0.07745	0.003618	1.15e-101	173480	0	173480
rs10774624	Neutrophil percentage of white cells	Astle W	European	0.05073	0.003607	6.43e-45	173480	0	173480
rs10774624	Platelet count	Astle W	European	-0.09971	0.003682	1.85e-161	173480	0	173480
rs10774624	Platelet distribution width	Astle W	European	-0.01905	0.003631	1.56e-07	173480	0	173480
rs10774624	Plateletcrit	Astle W	European	-0.1094	0.003695	8.23e-193	173480	0	173480
rs10774624	Red blood cell count	Astle W	European	-0.04766	0.003597	4.46e-40	173480	0	173480
rs10774624	Reticulocyte count	Astle W	European	-0.07209	0.003631	1.07e-87	173480	0	173480
rs10774624	Reticulocyte fraction of red cells	Astle W	European	-0.06283	0.003629	3.79e-67	173480	0	173480
rs10774624	Sum basophil neutrophil counts	Astle W	European	-0.02546	0.003627	2.23e-12	173480	0	173480
rs10774624	Sum eosinophil basophil counts	Astle W	European	-0.09632	0.003608	4.97e-157	173480	0	173480
rs10774624	Sum neutrophil eosinophil counts	Astle W	European	-0.03208	0.003625	8.67e-19	173480	0	173480
rs10774624	White blood cell count	Astle W	European	-0.06243	0.003623	1.61e-66	173480	0	173480
rs10774624	Coronary artery disease	CARDIoGRAMplusC4D	Mixed	-0.06385	0.01079	3.23e-09	184305	60801	123504
rs10774624	Myocardial infarction	CARDIoGRAMplusC4D	Mixed	-0.07429	0.01194	5e-10	167181	43677	123504
rs10774624	Maternal effects on offspring birthweight	EGGC	European	0.0318	0.0065	8.8e-07	48632	0	48632
rs10774624	Allergic disease	Ferreira M	European	0.029	0.0058	6.76e-07	360838	180129	180709
rs10774624	Interferon gamma induced protein 10 levels	Ahola-Olli A	European	-0.1069	0.02379	7e-06	-	-	-
rs10774624	Monokine induced by gamma interferon levels	Ahola-Olli A	European	-0.1056	0.02378	9e-06	-	-	-
rs10774624	Rheumatoid arthritis	Okada Y	Mixed	NA	NA	7e-09	-	-	-
rs10774624	Vitiligo	Jin Y	European	-0.2385	0.02418	6e-23	-	-	-
rs10774624	Acute myocardial infarction	Neale B	European	-0.001565	0.0002633	2.82e-09	337199	3927	333272
rs10774624	Arm fat-free mass left	Neale B	European	0.01477	0.00156	2.92e-21	331159	0	331159
rs10774624	Arm fat-free mass right	Neale B	European	0.0142	0.001529	1.57e-20	331221	0	331221
rs10774624	Arm predicted mass left	Neale B	European	0.01431	0.001554	3.24e-20	331146	0	331146
rs10774624	Arm predicted mass right	Neale B	European	0.0141	0.001523	2.08e-20	331216	0	331216
rs10774624	Basal metabolic rate	Neale B	European	0.01407	0.001627	5.23e-18	331307	0	331307
rs10774624	Birth weight	Neale B	European	0.02851	0.003196	4.75e-19	193063	0	193063
rs10774624	Birth weight of first child	Neale B	European	0.03834	0.004487	1.31e-17	145558	0	145558
rs10774624	Chronic ischaemic heart disease	Neale B	European	-0.001962	0.0003892	4.65e-07	337199	8755	328444
rs10774624	Comparative height size at age 10	Neale B	European	0.01193	0.001675	1.09e-12	332021	0	332021
rs10774624	Diastolic blood pressure	Neale B	European	-0.03682	0.002486	1.27e-49	317756	0	317756
rs10774624	Doctor diagnosed hayfever or allergic rhinitis	Neale B	European	0.009335	0.002069	6.45e-06	83529	18934	64595
rs10774624	Ever smoked	Neale B	European	-0.005687	0.001201	2.19e-06	336067	202585	133482
rs10774624	Hayfever, allergic rhinitis or eczema	Neale B	European	0.007761	0.001037	7.34e-14	336782	77891	258891
rs10774624	Height	Neale B	European	0.009308	0.001744	9.4e-08	336474	0	336474
rs10774624	Hip circumference	Neale B	European	0.01573	0.00243	9.49e-11	336601	0	336601
rs10774624	Illnesses of father: heart disease	Neale B	European	-0.007348	0.001226	2.05e-09	298237	97385	200852
rs10774624	Illnesses of father: none of the above, group 1	Neale B	European	0.006462	0.001273	3.86e-07	294791	109206	185585
rs10774624	Illnesses of mother: high blood pressure	Neale B	European	-0.005337	0.001173	5.33e-06	311681	94817	216864
rs10774624	Illnesses of mother: none of the above, group 1	Neale B	European	0.005732	0.001263	5.66e-06	311264	129391	181873
rs10774624	Illnesses of siblings: high blood pressure	Neale B	European	-0.006534	0.001119	5.27e-09	262361	54270	208091
rs10774624	Illnesses of siblings: none of the above, group 1	Neale B	European	0.008335	0.001311	2.08e-10	262734	178376	84358
rs10774624	Impedance of arm left	Neale B	European	-0.01452	0.001733	5.2e-17	331292	0	331292
rs10774624	Impedance of arm right	Neale B	European	-0.01353	0.001725	4.37e-15	331279	0	331279
rs10774624	Impedance of leg left	Neale B	European	-0.01035	0.002237	3.71e-06	331296	0	331296
rs10774624	Impedance of leg right	Neale B	European	-0.01191	0.00222	8.17e-08	331301	0	331301
rs10774624	Impedance of whole body	Neale B	European	-0.01401	0.001871	6.98e-14	331284	0	331284
rs10774624	Leg fat-free mass left	Neale B	European	0.01164	0.001616	5.82e-13	331258	0	331258
rs10774624	Leg fat-free mass right	Neale B	European	0.01221	0.001615	4.03e-14	331285	0	331285
rs10774624	Leg predicted mass left	Neale B	European	0.01145	0.001605	9.75e-13	331253	0	331253
rs10774624	Leg predicted mass right	Neale B	European	0.0121	0.001604	4.6e-14	331285	0	331285
rs10774624	Mean time to correctly identify matches	Neale B	European	-0.01401	0.002425	7.61e-09	335139	0	335139
rs10774624	Medication for cholesterol, blood pressure or diabetes: blood pressure medication	Neale B	European	-0.01236	0.001574	4.07e-15	154702	38548	116154
rs10774624	Medication for cholesterol, blood pressure or diabetes: none of the above	Neale B	European	0.01011	0.001717	3.88e-09	154702	103004	51698
rs10774624	Medication for pain relief, constipation, heartburn: aspirin	Neale B	European	-0.003993	0.0008531	2.87e-06	333581	46946	286635
rs10774624	Medication for pain relief, constipation, heartburn: omeprazole	Neale B	European	-0.002611	0.0005881	9.02e-06	333581	20058	313523
rs10774624	No blood clot, bronchitis, emphysema, asthma, rhinitis, eczema or allergy diagnosed by doctor	Neale B	European	-0.00702	0.001149	1.01e-09	336782	228530	108252
rs10774624	No treatment with medication for cholesterol, blood pressure, diabetes, or take exogenous hormones	Neale B	European	0.009482	0.001557	1.12e-09	180203	124239	55964
rs10774624	Number of self-reported non-cancer illnesses	Neale B	European	-0.01244	0.002027	8.33e-10	337159	0	337159
rs10774624	Number of treatments or medications taken	Neale B	European	-0.01347	0.001968	7.79e-12	337159	0	337159
rs10774624	Past tobacco smoking	Neale B	European	0.01919	0.003199	2e-09	310749	0	310749
rs10774624	Self-reported gout	Neale B	European	-0.001449	0.0002901	5.92e-07	337159	4807	332352
rs10774624	Self-reported heart attack or myocardial infarction	Neale B	European	-0.002071	0.0003665	1.6e-08	337159	7735	329424
rs10774624	Self-reported hypertension	Neale B	European	-0.0107	0.001076	2.86e-23	337159	87690	249469
rs10774624	Self-reported hypothyroidism or myxoedema	Neale B	European	-0.009307	0.0005238	1.35e-70	337159	16376	320783
rs10774624	Self-reported malabsorption or coeliac disease	Neale B	European	-0.0007438	0.0001612	3.95e-06	337159	1452	335707
rs10774624	Self-reported psoriasis	Neale B	European	-0.001177	0.0002623	7.17e-06	337159	3871	333288
rs10774624	Self-reported stroke	Neale B	European	-0.001279	0.0002823	5.86e-06	337159	4496	332663
rs10774624	Smoking status: previous	Neale B	European	-0.00687	0.001175	5e-09	336024	118419	217605
rs10774624	Systolic blood pressure	Neale B	European	-0.0207	0.002485	8.01e-17	317754	0	317754
rs10774624	Taking other prescription medications	Neale B	European	-0.008673	0.001229	1.72e-12	336330	158113	178217
rs10774624	Treatment with allopurinol	Neale B	European	-0.001337	0.0002593	2.54e-07	337159	3819	333340
rs10774624	Treatment with aspirin	Neale B	European	-0.003874	0.0008304	3.08e-06	337159	45012	292147
rs10774624	Treatment with atenolol	Neale B	European	-0.003483	0.0004767	2.77e-13	337159	13184	323975
rs10774624	Treatment with bendroflumethiazide	Neale B	European	-0.002609	0.0005689	4.53e-06	337159	19084	318075
rs10774624	Treatment with blood pressure medication	Neale B	European	-0.009411	0.001278	1.76e-13	180203	31488	148715
rs10774624	Treatment with levothyroxine sodium	Neale B	European	-0.007704	0.0004827	2.58e-57	337159	13717	323442
rs10774624	Treatment with ramipril	Neale B	European	-0.002396	0.0005183	3.77e-06	337159	15787	321372
rs10774624	Treatment with thyroxine product	Neale B	European	-0.001839	0.0002631	2.79e-12	337159	3917	333242
rs10774624	Trunk fat-free mass	Neale B	European	0.01466	0.001545	2.38e-21	331030	0	331030
rs10774624	Trunk predicted mass	Neale B	European	0.01466	0.00154	1.76e-21	330995	0	330995
rs10774624	Vascular or heart problems diagnosed by doctor: heart attack	Neale B	European	-0.002019	0.0003682	4.21e-08	336683	7790	328893
rs10774624	Vascular or heart problems diagnosed by doctor: high blood pressure	Neale B	European	-0.01104	0.001091	4.71e-24	336683	91033	245650
rs10774624	Vascular or heart problems diagnosed by doctor: none of the above	Neale B	European	0.01239	0.001121	2.13e-28	336683	236530	100153
rs10774624	Vascular or heart problems diagnosed by doctor: stroke	Neale B	European	-0.001434	0.0003036	2.31e-06	336683	5198	331485
rs10774624	Weight	Neale B	European	0.01336	0.002144	4.7e-10	336227	0	336227
rs10774624	Whole body fat-free mass	Neale B	European	0.014	0.001551	1.81e-19	331291	0	331291
rs10774624	Whole body water mass	Neale B	European	0.01411	0.001554	1.05e-19	331315	0	331315
rs10774624	Coronary artery disease	Nelson CP	Mixed	-0.05772	0.00911	2.4e-10	148715	10801	137914
rs10774624	Rheumatoid arthritis	Okada Y	European	-0.08338	0.01664	2.4e-07	58284	14361	43923
rs10774624	Rheumatoid arthritis	Okada Y	Mixed	-0.08338	0.01664	2.3e-07	80799	19234	61565
rs10774624	Coronary artery disease	van der Harst P	Mixed	-0.06449	0.007181	2.7e-19	296525	34541	261984
rs10774624	Coronary artery disease	van der Harst P	Mixed	-0.0643	0.006	1.73e-26	547261	122733	424528
rs1907702	Granulocyte count	Astle W	European	-0.0205	0.004341	2.33e-06	173480	0	173480
rs1907702	High light scatter percentage of red cells	Astle W	European	0.02055	0.004336	2.15e-06	173480	0	173480
rs1907702	Mean corpuscular hemoglobin	Astle W	European	0.02898	0.004281	1.3e-11	173480	0	173480
rs1907702	Mean corpuscular volume	Astle W	European	0.02597	0.004269	1.17e-09	173480	0	173480
rs1907702	Myeloid white cell count	Astle W	European	-0.02087	0.004353	1.63e-06	173480	0	173480
rs1907702	Neutrophil count	Astle W	European	-0.02144	0.004331	7.44e-07	173480	0	173480
rs1907702	Red blood cell count	Astle W	European	-0.02393	0.004302	2.67e-08	173480	0	173480
rs1907702	Sum basophil neutrophil counts	Astle W	European	-0.02161	0.004338	6.31e-07	173480	0	173480
rs1907702	Sum neutrophil eosinophil counts	Astle W	European	-0.02036	0.004335	2.65e-06	173480	0	173480
rs1907702	White blood cell count	Astle W	European	-0.0198	0.004334	4.94e-06	173480	0	173480
rs1907702	Malignant neoplasm of testis	Neale B	European	0.0003757	6.76e-05	2.72e-08	337199	177	337022
rs1907702	Self-reported testicular cancer	Neale B	European	0.001137	0.0001257	1.47e-19	337159	614	336545
rs76666449	Morning or evening person	Neale B	European	0.01946	0.003936	7.7e-07	301143	0	301143
rs28577594	Lymphocyte count	Astle W	European	-0.02904	0.004038	6.41e-13	173480	0	173480
rs28577594	Lymphocyte percentage of white cells	Astle W	European	-0.02555	0.003996	1.63e-10	173480	0	173480
rs28577594	Neutrophil percentage of white cells	Astle W	European	0.01929	0.004003	1.44e-06	173480	0	173480
rs28577594	Platelet count	Astle W	European	0.01842	0.004089	6.62e-06	173480	0	173480
rs28577594	Lymphocyte counts	Astle W	European	0.02904	0.004033	6e-13	-	-	-
rs28577594	Arm fat-free mass left	Neale B	European	-0.009028	0.001733	1.9e-07	331159	0	331159
rs28577594	Arm fat-free mass right	Neale B	European	-0.009158	0.001699	7.01e-08	331221	0	331221
rs28577594	Arm predicted mass left	Neale B	European	-0.008906	0.001727	2.5e-07	331146	0	331146
rs28577594	Arm predicted mass right	Neale B	European	-0.008824	0.001693	1.86e-07	331216	0	331216
rs28577594	Basal metabolic rate	Neale B	European	-0.01056	0.001808	5.24e-09	331307	0	331307
rs28577594	Comparative height size at age 10	Neale B	European	-0.0143	0.001861	1.53e-14	332021	0	332021
rs28577594	Diastolic blood pressure	Neale B	European	0.01496	0.002762	6.12e-08	317756	0	317756
rs28577594	Fluid intelligence score	Neale B	European	-0.04498	0.0101	8.51e-06	108818	0	108818
rs28577594	Height	Neale B	European	-0.01776	0.001937	4.72e-20	336474	0	336474
rs28577594	Leg fat-free mass left	Neale B	European	-0.01034	0.001795	8.43e-09	331258	0	331258
rs28577594	Leg fat-free mass right	Neale B	European	-0.01063	0.001795	3.11e-09	331285	0	331285
rs28577594	Leg predicted mass left	Neale B	European	-0.0102	0.001783	1.08e-08	331253	0	331253
rs28577594	Leg predicted mass right	Neale B	European	-0.01064	0.001783	2.44e-09	331285	0	331285
rs28577594	Nap during day	Neale B	European	-0.007441	0.001616	4.13e-06	337074	0	337074
rs28577594	No blood clot, bronchitis, emphysema, asthma, rhinitis, eczema or allergy diagnosed by doctor	Neale B	European	-0.006086	0.001277	1.88e-06	336782	228530	108252
rs28577594	Qualifications: A levels or as levels or equivalent	Neale B	European	-0.007301	0.001225	2.52e-09	334070	91710	242360
rs28577594	Qualifications: O levels or GCSEs or equivalent	Neale B	European	-0.006781	0.001367	7.07e-07	334070	159730	174340
rs28577594	Qualifications: college or university degree	Neale B	European	-0.006901	0.001278	6.65e-08	334070	106305	227765
rs28577594	Qualifications: none	Neale B	European	0.005628	0.001036	5.55e-08	334070	57567	276503
rs28577594	Sitting height	Neale B	European	-0.02489	0.002107	3.42e-32	336172	0	336172
rs28577594	Time spent watching television	Neale B	European	0.01181	0.002098	1.79e-08	319740	0	319740
rs28577594	Trunk fat-free mass	Neale B	European	-0.01114	0.001717	8.68e-11	331030	0	331030
rs28577594	Trunk predicted mass	Neale B	European	-0.01119	0.001712	6.17e-11	330995	0	330995
rs28577594	Whole body fat-free mass	Neale B	European	-0.01082	0.001724	3.45e-10	331291	0	331291
rs28577594	Whole body water mass	Neale B	European	-0.01095	0.001727	2.31e-10	331315	0	331315
rs28577594	Schizophrenia	PGC	Mixed	-0.072	0.012	1.9e-09	82315	35476	46839
rs28577594	Years of educational attainment	SSGAC	European	-0.016	0.003	2.27e-08	328917	0	328917
rs1332941	Body mass index in males less than or equal to 50 years of age	GIANT	European	0.048	0.011	8.5e-06	38375	0	38375
rs670180	Mean corpuscular hemoglobin	Astle W	European	-0.01665	0.003609	3.95e-06	173480	0	173480
rs670180	Mean corpuscular volume	Astle W	European	-0.01678	0.003599	3.12e-06	173480	0	173480
rs670180	Platelet count	Astle W	European	0.02819	0.003716	3.29e-14	173480	0	173480
rs670180	Plateletcrit	Astle W	European	0.03792	0.003727	2.54e-24	173480	0	173480
rs670180	Plateletcrit	Astle W	European	0.03792	0.003733	3e-24	-	-	-
rs9600019	Hayfever, allergic rhinitis or eczema	Neale B	European	0.005193	0.001087	1.78e-06	336782	77891	258891
rs73581419	Arm fat-free mass left	Neale B	European	0.01182	0.002473	1.77e-06	331159	0	331159
rs73581419	Arm fat-free mass right	Neale B	European	0.01194	0.002424	8.37e-07	331221	0	331221
rs73581419	Arm predicted mass left	Neale B	European	0.01183	0.002464	1.57e-06	331146	0	331146
rs73581419	Arm predicted mass right	Neale B	European	0.01286	0.002415	1.02e-07	331216	0	331216
rs73581419	Basal metabolic rate	Neale B	European	0.01241	0.002579	1.49e-06	331307	0	331307
rs73581419	Height	Neale B	European	0.01667	0.002763	1.61e-09	336474	0	336474
rs73581419	Leg fat mass left	Neale B	European	0.01379	0.003075	7.29e-06	331275	0	331275
rs73581419	Leg fat mass right	Neale B	European	0.01412	0.00311	5.65e-06	331293	0	331293
rs73581419	Sitting height	Neale B	European	0.01334	0.003006	9.14e-06	336172	0	336172
rs73581419	Trunk fat mass	Neale B	European	0.01833	0.003917	2.88e-06	331093	0	331093
rs73581419	Trunk fat-free mass	Neale B	European	0.01098	0.002451	7.43e-06	331030	0	331030
rs73581419	Trunk predicted mass	Neale B	European	0.01114	0.002443	5.08e-06	330995	0	330995
rs73581419	Weight	Neale B	European	0.01795	0.003398	1.27e-07	336227	0	336227
rs73581419	Whole body fat mass	Neale B	European	0.01744	0.003796	4.33e-06	330762	0	330762
rs113525195	High light scatter percentage of red cells	Astle W	European	-0.04259	0.004015	2.73e-26	173480	0	173480
rs113525195	High light scatter reticulocyte count	Astle W	European	-0.0402	0.004015	1.33e-23	173480	0	173480
rs113525195	Immature fraction of reticulocytes	Astle W	European	-0.01761	0.003975	9.45e-06	173480	0	173480
rs113525195	Mean corpuscular hemoglobin	Astle W	European	-0.03166	0.003963	1.36e-15	173480	0	173480
rs113525195	Mean corpuscular volume	Astle W	European	-0.0309	0.003953	5.41e-15	173480	0	173480
rs113525195	Red cell distribution width	Astle W	European	0.08101	0.003962	6.3e-93	173480	0	173480
rs113525195	Reticulocyte count	Astle W	European	-0.04846	0.004021	1.92e-33	173480	0	173480
rs113525195	Reticulocyte fraction of red cells	Astle W	European	-0.0521	0.004019	2e-38	173480	0	173480
rs113525195	High light scatter reticulocyte count	Astle W	European	0.0402	0.004004	1e-23	-	-	-
rs113525195	High light scatter reticulocyte percentage of red cells	Astle W	European	0.04259	0.004018	3e-26	-	-	-
rs113525195	Mean corpuscular hemoglobin	Astle W	European	0.03166	0.003944	1e-15	-	-	-

## Sheet: Table S2
Table S2. Phenoscanner results for associations of the endometriosis(discovery) instruments with any trait.
SNP	Trait	Study	Ancestry	Beta	SE	P-value	N	n_cases	n_controls
rs2235529	Bone mineral density	GEFOS	European	0.1064	0.01889	1.6e-08	10414	0	10414
rs2235529	Lean body mass	GEFOS	European	0.1064	0.01889	1.6e-08	10414	0	10414
rs2235529	Waist hip ratio in non-smokers	GIANT	European	-0.0352	0.0069	2.96e-07	100309	0	100309
rs2235529	Waist hip ratio adjusted for BMI	GIANT	Mixed	-0.029	0.0058	6.9e-07	142546	0	142546
rs2235529	Endometriosis	Albertsen HM	European	NA	NA	2.37e-09	14174	-	-
rs2235529	Bone mineral density paediatric upper limb	Kemp JP	Mixed	-0.117	0.02042	1e-08	-	-	-
rs2235529	Bone mineral density paediatric upper limb	Kemp JP	Mixed	-0.1173	0.02289	3e-07	-	-	-
rs2235529	Endometriosis	Albertsen HM	European	NA	NA	6e-06	-	-	-
rs2235529	Endometriosis	Albertsen HM	European	NA	NA	8e-07	-	-	-
rs2235529	Endometriosis	Albertsen HM	European	NA	NA	3e-09	-	-	-
rs2235529	Endometriosis	Albertsen HM	European	NA	NA	7e-09	-	-	-
rs2235529	Bilateral oophorectomy	Neale B	European	0.009406	0.001266	1.07e-13	178676	14702	163974
rs2235529	Birth weight of first child	Neale B	European	0.02846	0.006136	3.51e-06	145558	0	145558
rs2235529	Female genital prolapse	Neale B	European	-0.002816	0.0003961	1.17e-12	337199	4840	332359
rs2235529	Forced expiratory volume in 1-second	Neale B	European	0.0138	0.002859	1.39e-06	307638	0	307638
rs2235529	Forced expiratory volume in 1-second, best measure	Neale B	European	0.01793	0.003141	1.14e-08	255492	0	255492
rs2235529	Forced vital capacity	Neale B	European	0.01796	0.00271	3.43e-11	307638	0	307638
rs2235529	Forced vital capacity, best measure	Neale B	European	0.02127	0.002974	8.66e-13	255492	0	255492
rs2235529	Heel bone mineral density	Neale B	European	-0.03697	0.004265	4.43e-18	194398	0	194398
rs2235529	Heel bone mineral density left	Neale B	European	-0.03706	0.005742	1.1e-10	106254	0	106254
rs2235529	Heel bone mineral density right	Neale B	European	-0.03688	0.005708	1.04e-10	106251	0	106251
rs2235529	Hip circumference	Neale B	European	0.01643	0.003307	6.73e-07	336601	0	336601
rs2235529	Impedance of leg left	Neale B	European	-0.01558	0.003046	3.12e-07	331296	0	331296
rs2235529	Impedance of leg right	Neale B	European	-0.01607	0.003022	1.06e-07	331301	0	331301
rs2235529	Leg fat-free mass left	Neale B	European	0.01175	0.002199	9.26e-08	331258	0	331258
rs2235529	Leg fat-free mass right	Neale B	European	0.01252	0.002199	1.23e-08	331285	0	331285
rs2235529	Leg predicted mass left	Neale B	European	0.01136	0.002185	2.01e-07	331253	0	331253
rs2235529	Leg predicted mass right	Neale B	European	0.0126	0.002184	7.92e-09	331285	0	331285
rs2235529	Number of live births	Neale B	European	-0.02562	0.005278	1.21e-06	180952	0	180952
rs2235529	Self-reported endometriosis	Neale B	European	0.00149	0.0003021	8.19e-07	337159	2782	334377
rs2235529	Self-reported uterine fibroids	Neale B	European	0.00255	0.0004089	4.53e-10	337159	5168	331991
rs2235529	Self-reported vaginal prolapse or uterine prolapse	Neale B	European	-0.001106	0.0002483	8.48e-06	337159	1870	335289
rs2235529	Sitting height	Neale B	European	0.02893	0.002581	3.76e-29	336172	0	336172
rs114112069	Cause of death: multiple sclerosis	Neale B	European	0.01467	0.003024	1.24e-06	7637	24	7613
rs1903068	Endometriosis	Sapkota Y	Mixed	-0.1044	0.01556	2e-11	-	-	-
rs1903068	Endometriosis	Sapkota Y	Mixed	-0.1044	0.01533	1e-11	-	-	-
rs9383906	Heel bone mineral density	Neale B	European	0.03615	0.005596	1.04e-10	194398	0	194398
rs851984	Femoral neck bone mineral density in females	GEFOS	Mixed	NA	NA	2.55e-08	23007	0	23007
rs851984	Femoral neck bone mineral density	GEFOS	Mixed	NA	NA	2.38e-12	32961	0	32961
rs851984	Lumbar spine bone mineral density in females	GEFOS	Mixed	NA	NA	2.09e-07	21720	0	21720
rs851984	Lumbar spine bone mineral density in males	GEFOS	Mixed	NA	NA	4.7e-06	10080	0	10080
rs851984	Lumbar spine bone mineral density	GEFOS	Mixed	NA	NA	1.24e-10	31800	0	31800
rs851984	Femoral neck bone mineral density	Rivadeneira F	European	NA	NA	1.6e-08	19195	-	-
rs851984	Heel bone mineral density	Neale B	European	-0.06515	0.003206	1.03e-91	194398	0	194398
rs851984	Heel bone mineral density left	Neale B	European	-0.06538	0.004273	8.45e-53	106254	0	106254
rs851984	Heel bone mineral density right	Neale B	European	-0.06494	0.004246	9.3e-53	106251	0	106251
rs112578997	Arm fat-free mass right	Neale B	European	0.01822	0.004012	5.59e-06	331221	0	331221
rs112578997	Basal metabolic rate	Neale B	European	0.01925	0.004269	6.53e-06	331307	0	331307
rs112578997	Forced vital capacity, best measure	Neale B	European	0.0269	0.005751	2.91e-06	255492	0	255492
rs112578997	Height	Neale B	European	0.02273	0.004576	6.75e-07	336474	0	336474
rs112578997	Leg fat-free mass left	Neale B	European	0.01906	0.00424	6.98e-06	331258	0	331258
rs112578997	Leg fat-free mass right	Neale B	European	0.01872	0.004238	9.97e-06	331285	0	331285
rs112578997	Leg predicted mass right	Neale B	European	0.01868	0.004211	9.12e-06	331285	0	331285
rs112578997	Whole body fat-free mass	Neale B	European	0.01801	0.004072	9.72e-06	331291	0	331291
rs112578997	Whole body water mass	Neale B	European	0.01811	0.004078	8.92e-06	331315	0	331315
rs71575922	Endometriosis	Sapkota Y	Mixed	-0.1044	0.0186	2e-08	-	-	-
rs71575922	Bilateral oophorectomy	Neale B	European	-0.006164	0.001274	1.31e-06	178676	14702	163974
rs71575922	Comparative height size at age 10	Neale B	European	0.01041	0.002295	5.77e-06	332021	0	332021
rs71575922	Ever had hysterectomy	Neale B	European	-0.006426	0.00135	1.94e-06	159679	13060	146619
rs71575922	Leiomyoma of uterus	Neale B	European	-0.002429	0.0003786	1.39e-10	337199	4351	332848
rs71575922	Self-reported uterine fibroids	Neale B	European	-0.002691	0.0004117	6.33e-11	337159	5168	331991
rs62468821	Birth weight	Neale B	European	-0.02174	0.004664	3.17e-06	193063	0	193063
rs62468821	Forced expiratory volume in 1-second	Neale B	European	-0.01731	0.003066	1.64e-08	307638	0	307638
rs62468821	Forced vital capacity	Neale B	European	-0.01611	0.002907	2.99e-08	307638	0	307638
rs1451383	Arm fat-free mass left	Neale B	European	0.008845	0.001786	7.33e-07	331159	0	331159
rs1451383	Arm predicted mass left	Neale B	European	0.008921	0.001779	5.35e-07	331146	0	331146
rs1451383	Basal metabolic rate	Neale B	European	0.009198	0.001863	7.89e-07	331307	0	331307
rs1451383	Comparative height size at age 10	Neale B	European	0.01062	0.001918	3.03e-08	332021	0	332021
rs1451383	Height	Neale B	European	0.016	0.001996	1.09e-15	336474	0	336474
rs1451383	Leg predicted mass right	Neale B	European	0.008118	0.001837	9.91e-06	331285	0	331285
rs1451383	Trunk fat-free mass	Neale B	European	0.0113	0.00177	1.72e-10	331030	0	331030
rs1451383	Trunk predicted mass	Neale B	European	0.01128	0.001764	1.63e-10	330995	0	330995
rs1451383	Whole body fat-free mass	Neale B	European	0.009822	0.001776	3.22e-08	331291	0	331291
rs1451383	Whole body water mass	Neale B	European	0.009709	0.001779	4.84e-08	331315	0	331315
rs9987548	Granulocyte percentage of myeloid white cells	Astle W	European	-0.01783	0.00366	1.1e-06	173480	0	173480
rs9987548	Monocyte count	Astle W	European	0.02343	0.003659	1.5e-10	173480	0	173480
rs9987548	Monocyte percentage of white cells	Astle W	European	0.01929	0.003649	1.25e-07	173480	0	173480
rs9987548	Platelet count	Astle W	European	0.02009	0.003733	7.38e-08	173480	0	173480
rs9987548	Plateletcrit	Astle W	European	0.01918	0.003743	3.01e-07	173480	0	173480
rs7098100	Granulocyte percentage of myeloid white cells	Astle W	European	-0.01889	0.003765	5.25e-07	173480	0	173480
rs7098100	Monocyte count	Astle W	European	0.01919	0.003764	3.44e-07	173480	0	173480
rs7098100	Monocyte percentage of white cells	Astle W	European	0.01952	0.003754	2e-07	173480	0	173480
rs7098100	Breast cancer	Michailidou K	Mixed	0.0572	0.006474	1e-18	-	-	-
rs7098100	Arm fat mass left	Neale B	European	0.0195	0.002512	8.43e-15	331164	0	331164
rs7098100	Arm fat mass right	Neale B	European	0.01905	0.002512	3.31e-14	331226	0	331226
rs7098100	Arm fat percentage left	Neale B	European	0.01476	0.00194	2.87e-14	331198	0	331198
rs7098100	Arm fat percentage right	Neale B	European	0.01431	0.001949	2.13e-13	331249	0	331249
rs7098100	Arm fat-free mass left	Neale B	European	0.007857	0.00163	1.43e-06	331159	0	331159
rs7098100	Arm fat-free mass right	Neale B	European	0.007575	0.001597	2.12e-06	331221	0	331221
rs7098100	Arm predicted mass left	Neale B	European	0.007657	0.001624	2.41e-06	331146	0	331146
rs7098100	Arm predicted mass right	Neale B	European	0.008	0.001592	5.01e-07	331216	0	331216
rs7098100	Basal metabolic rate	Neale B	European	0.007556	0.0017	8.79e-06	331307	0	331307
rs7098100	Body fat percentage	Neale B	European	0.0165	0.001965	4.59e-17	331117	0	331117
rs7098100	Body mass index	Neale B	European	0.02119	0.002536	6.65e-17	336107	0	336107
rs7098100	Creatinine in urine	Neale B	European	0.01262	0.002429	2.04e-07	327525	0	327525
rs7098100	Diastolic blood pressure	Neale B	European	0.01221	0.002597	2.6e-06	317756	0	317756
rs7098100	Forced vital capacity	Neale B	European	-0.009239	0.002082	9.11e-06	307638	0	307638
rs7098100	Forced vital capacity, best measure	Neale B	European	-0.01154	0.002286	4.48e-07	255492	0	255492
rs7098100	Hand grip strength right	Neale B	European	-0.00829	0.001853	7.65e-06	335842	0	335842
rs7098100	Hip circumference	Neale B	European	0.02046	0.002539	7.68e-16	336601	0	336601
rs7098100	Impedance of arm right	Neale B	European	-0.007967	0.001803	9.91e-06	331279	0	331279
rs7098100	Leg fat mass left	Neale B	European	0.01809	0.002026	4.36e-19	331275	0	331275
rs7098100	Leg fat mass right	Neale B	European	0.01853	0.002049	1.56e-19	331293	0	331293
rs7098100	Leg fat percentage left	Neale B	European	0.01447	0.001603	1.76e-19	331278	0	331278
rs7098100	Leg fat percentage right	Neale B	European	0.01489	0.001623	4.72e-20	331296	0	331296
rs7098100	Medication for pain relief, constipation, heartburn: paracetamol	Neale B	European	0.005251	0.001062	7.6e-07	333581	72882	260699
rs7098100	Number of operations	Neale B	European	0.009821	0.002009	1.02e-06	337159	0	337159
rs7098100	Number of treatments or medications taken	Neale B	European	0.009947	0.002056	1.32e-06	337159	0	337159
rs7098100	Sodium in urine	Neale B	European	0.0146	0.002497	5e-09	326831	0	326831
rs7098100	Time spent using computer	Neale B	European	0.01021	0.002269	6.8e-06	261987	0	261987
rs7098100	Time spent watching television	Neale B	European	0.01004	0.001973	3.6e-07	319740	0	319740
rs7098100	Treatment with paracetamol	Neale B	European	0.004527	0.0009913	4.95e-06	337159	62050	275109
rs7098100	Trunk fat mass	Neale B	European	0.02071	0.002581	1.02e-15	331093	0	331093
rs7098100	Trunk fat percentage	Neale B	European	0.01849	0.002356	4.29e-15	331113	0	331113
rs7098100	Types of physical activity in last 4 weeks: none of the above	Neale B	European	0.002861	0.0006032	2.11e-06	335599	19551	316048
rs7098100	Usual walking pace	Neale B	European	-0.008239	0.001567	1.45e-07	335349	0	335349
rs7098100	Vascular or heart problems diagnosed by doctor: none of the above	Neale B	European	-0.005304	0.001171	5.96e-06	336683	236530	100153
rs7098100	Waist circumference	Neale B	European	0.01952	0.002271	8.29e-18	336639	0	336639
rs7098100	Weight	Neale B	European	0.01571	0.00224	2.35e-12	336227	0	336227
rs7098100	Whole body fat mass	Neale B	European	0.02084	0.002501	8.12e-17	330762	0	330762
rs7098100	High grade serous ovarian cancer	Phelan M	European	0.09204	0.01634	1.84e-08	53978	13037	40941
rs7098100	Invasive ovarian cancer	Phelan M	European	0.0852	0.01377	6.14e-10	63347	22406	40941
rs7098100	Serous invasive ovarian cancer	Phelan M	European	0.09275	0.01588	5.4e-09	54990	14049	40941
rs2433340	Hair or balding pattern: pattern 4	Neale B	European	0.00666	0.001433	3.37e-06	154988	28389	126599
rs2433340	Height	Neale B	European	-0.008331	0.001779	2.83e-06	336474	0	336474
rs74485684	Endometriosis	Sapkota Y	Mixed	-0.1044	0.0186	2e-08	-	-	-
rs74485684	Endometriosis	Sapkota Y	Mixed	-0.1044	0.01883	3e-08	-	-	-
rs74485684	Bilateral oophorectomy	Neale B	European	-0.007317	0.001251	5.02e-09	178676	14702	163974
rs74485684	Ever had hysterectomy	Neale B	European	-0.006113	0.001315	3.33e-06	159679	13060	146619
rs74485684	Excessive, frequent and irregular menstruation	Neale B	European	-0.002517	0.0004647	6.08e-08	337199	6882	330317
rs74485684	Height	Neale B	European	0.01074	0.002349	4.81e-06	336474	0	336474
rs74485684	Length of menstrual cycle	Neale B	European	0.1201	0.009786	1.54e-34	30245	0	30245
rs74485684	Part of a multiple birth	Neale B	European	-0.002305	0.0004923	2.84e-06	332317	7382	324935
rs74485684	Self-reported endometriosis	Neale B	European	-0.001419	0.000299	2.08e-06	337159	2782	334377
rs74485684	Years since last cervical smear test	Neale B	European	-0.02099	0.003965	1.2e-07	139363	0	139363
rs571065	Diastolic blood pressure	Neale B	European	0.01169	0.002521	3.52e-06	317756	0	317756
rs571065	Systolic blood pressure	Neale B	European	0.01361	0.00252	6.56e-08	317754	0	317754
rs66683298	Snoring	Neale B	European	0.006179	0.001227	4.75e-07	314449	117812	196637
rs66683298	Low grade and borderline serous ovarian cancer	Phelan M	European	0.1304	0.02944	8.67e-06	43907	2966	40941

## Sheet: Table S3
Table S3. Phenoscanner results for associations of the endometriosis(validation) instruments with any trait.
SNP	Trait	Study	Ancestry	Beta	SE	P-value	N	n_cases	n_controls
rs10917151	Endometriosis	Albertsen HM	European	NA	NA	5.63e-10	14174	-	-
rs10917151	Endometriosis	Albertsen HM	European	NA	NA	7e-09	-	-	-
rs10917151	Endometriosis	Albertsen HM	European	NA	NA	6e-06	-	-	-
rs10917151	Endometriosis	Albertsen HM	European	NA	NA	8e-07	-	-	-
rs10917151	Bilateral oophorectomy	Neale B	European	0.009042	0.001245	3.89e-13	178676	14702	163974
rs10917151	Birth weight of first child	Neale B	European	0.02839	0.00604	2.59e-06	145558	0	145558
rs10917151	Female genital prolapse	Neale B	European	-0.002628	0.0003895	1.52e-11	337199	4840	332359
rs10917151	Forced expiratory volume in 1-second, best measure	Neale B	European	0.01576	0.00309	3.37e-07	255492	0	255492
rs10917151	Forced vital capacity	Neale B	European	0.01655	0.002666	5.45e-10	307638	0	307638
rs10917151	Forced vital capacity, best measure	Neale B	European	0.01922	0.002925	5.07e-11	255492	0	255492
rs10917151	Heel bone mineral density	Neale B	European	-0.03658	0.004195	2.85e-18	194398	0	194398
rs10917151	Heel bone mineral density left	Neale B	European	-0.03549	0.005645	3.26e-10	106254	0	106254
rs10917151	Heel bone mineral density right	Neale B	European	-0.03499	0.005611	4.52e-10	106251	0	106251
rs10917151	Hip circumference	Neale B	European	0.0166	0.003253	3.36e-07	336601	0	336601
rs10917151	Impedance of leg left	Neale B	European	-0.01576	0.002995	1.42e-07	331296	0	331296
rs10917151	Impedance of leg right	Neale B	European	-0.01589	0.002972	8.95e-08	331301	0	331301
rs10917151	Leg fat-free mass left	Neale B	European	0.01168	0.002163	6.68e-08	331258	0	331258
rs10917151	Leg fat-free mass right	Neale B	European	0.01219	0.002162	1.74e-08	331285	0	331285
rs10917151	Leg predicted mass left	Neale B	European	0.01128	0.002149	1.52e-07	331253	0	331253
rs10917151	Leg predicted mass right	Neale B	European	0.01225	0.002148	1.19e-08	331285	0	331285
rs10917151	Number of live births	Neale B	European	-0.0263	0.005194	4.13e-07	180952	0	180952
rs10917151	Self-reported endometriosis	Neale B	European	0.001378	0.0002971	3.51e-06	337159	2782	334377
rs10917151	Self-reported uterine fibroids	Neale B	European	0.002472	0.0004022	7.91e-10	337159	5168	331991
rs10917151	Self-reported vaginal prolapse or uterine prolapse	Neale B	European	-0.001101	0.0002442	6.55e-06	337159	1870	335289
rs10917151	Sitting height	Neale B	European	0.02756	0.002539	1.92e-27	336172	0	336172
rs6025	Activated protein C resistance	Gaunt	European	NA	NA	4.2e-104	2544	-	-
rs6025	Plasma fibrin D dimer levels	Smith NL	European	NA	NA	6.4e-09	21052	-	-
rs6025	Venous thromboembolism	Heit JA	Mixed	NA	NA	1.68e-22	2962	-	-
rs6025	Venous thrombosis	Germain M	European	NA	NA	5.64e-17	2652	-	-
rs6025	Venous thrombosis	Germain	European	NA	NA	4.23e-35	4517	-	-
rs6025	Inflammatory bowel disease	IBDGC	European	-0.1775	0.03203	3e-08	-	-	-
rs6025	Thrombosis	Hinds DA	European	1.074	0.04309	4e-137	-	-	-
rs6025	Benign lipomatous neoplasm	Neale B	European	0.00529	0.0008164	9.18e-11	337199	3440	333759
rs6025	Birth weight	Neale B	European	-0.0473	0.01049	6.48e-06	193063	0	193063
rs6025	Blood clot in the leg	Neale B	European	0.03226	0.001151	1.1e-172	336782	6905	329877
rs6025	Blood clot in the lung	Neale B	European	0.008586	0.0007366	2.15e-31	336782	2788	333994
rs6025	Cause of death: septicaemia, unspecified	Neale B	European	0.01094	0.002418	6.11e-06	7637	17	7620
rs6025	Excessive, frequent and irregular menstruation	Neale B	European	-0.005358	0.001138	2.52e-06	337199	6882	330317
rs6025	No blood clot, bronchitis, emphysema, asthma, rhinitis, eczema or allergy diagnosed by doctor	Neale B	European	-0.02717	0.003793	7.82e-13	336782	228530	108252
rs6025	Other soft tissue disorders	Neale B	European	0.005467	0.000953	9.67e-09	337199	4706	332493
rs6025	Phlebitis and thrombophlebitis	Neale B	European	0.01207	0.0005602	5.9e-103	337199	1613	335586
rs6025	Pulmonary embolism	Neale B	European	0.00399	0.0004874	2.69e-16	337199	1218	335981
rs6025	Self-reported clotting disorder or excessive bleeding	Neale B	European	0.004172	0.0002501	1.99e-62	337159	320	336839
rs6025	Self-reported deep venous thrombosis	Neale B	European	0.03126	0.001138	7.41e-166	337159	6767	330392
rs6025	Self-reported hereditary or genetic haematological disorder	Neale B	European	0.004003	0.0002381	2.21e-63	337159	290	336869
rs6025	Self-reported iron deficiency anaemia	Neale B	European	-0.002736	0.0005975	4.69e-06	337159	1836	335323
rs6025	Self-reported pulmonary embolism + or - dvt	Neale B	European	0.008733	0.0007374	2.38e-32	337159	2801	334358
rs6025	Treatment with warfarin	Neale B	European	0.00881	0.0008112	1.8e-27	337159	3404	333755
rs6546324	Endometriosis	Sapkota Y	Mixed	0.07696	0.01502	3e-07	-	-	-
rs6546324	Endometriosis	Sapkota Y	Mixed	0.07696	0.01389	3e-08	-	-	-
rs940061	Age at menarche	ReproGen	European	-0.033	0.006942	2e-06	182416	0	182416
rs17773240	Self-reported endometriosis	Neale B	European	-0.001148	0.0002436	2.44e-06	337159	2782	334377
rs9366846	Body mass index males	Akiyama M	East Asian	0.02985	0.00604	7.72e-07	90992	0	90992
rs9366846	Body mass index	Akiyama M	East Asian	0.02419	0.004454	5.56e-08	173430	0	173430
rs9366846	Platelet count	Astle W	European	-0.02261	0.004912	4.16e-06	173480	0	173480
rs9366846	Arm fat mass left	Neale B	European	0.01976	0.003227	9.15e-10	331164	0	331164
rs9366846	Arm fat mass right	Neale B	European	0.01988	0.003226	7.09e-10	331226	0	331226
rs9366846	Arm fat-free mass left	Neale B	European	0.02959	0.002093	2.21e-45	331159	0	331159
rs9366846	Arm fat-free mass right	Neale B	European	0.02942	0.002051	1.21e-46	331221	0	331221
rs9366846	Arm predicted mass left	Neale B	European	0.02926	0.002085	1.02e-44	331146	0	331146
rs9366846	Arm predicted mass right	Neale B	European	0.02914	0.002044	4.05e-46	331216	0	331216
rs9366846	Basal metabolic rate	Neale B	European	0.03154	0.002182	2.56e-47	331307	0	331307
rs9366846	Birth weight	Neale B	European	0.02663	0.004295	5.66e-10	193063	0	193063
rs9366846	Birth weight of first child	Neale B	European	0.03864	0.00603	1.47e-10	145558	0	145558
rs9366846	Comparative height size at age 10	Neale B	European	0.03048	0.002247	6.43e-42	332021	0	332021
rs9366846	Forced expiratory volume in 1-second	Neale B	European	0.02604	0.002818	2.48e-20	307638	0	307638
rs9366846	Forced expiratory volume in 1-second, best measure	Neale B	European	0.02831	0.003098	6.47e-20	255492	0	255492
rs9366846	Forced expiratory volume in 1-second, predicted	Neale B	European	0.0309	0.003696	6.34e-17	110423	0	110423
rs9366846	Forced vital capacity	Neale B	European	0.02759	0.002672	5.35e-25	307638	0	307638
rs9366846	Forced vital capacity, best measure	Neale B	European	0.03138	0.002933	1.07e-26	255492	0	255492
rs9366846	Height	Neale B	European	0.04662	0.002338	2.01e-88	336474	0	336474
rs9366846	Hip circumference	Neale B	European	0.02369	0.00326	3.64e-13	336601	0	336601
rs9366846	Home area population density: Scotland large urban area	Neale B	European	-0.003342	0.0007097	2.49e-06	333997	18867	315130
rs9366846	Leg fat mass left	Neale B	European	0.01685	0.002602	9.37e-11	331275	0	331275
rs9366846	Leg fat mass right	Neale B	European	0.01686	0.002632	1.49e-10	331293	0	331293
rs9366846	Leg fat-free mass left	Neale B	European	0.02664	0.002167	1.04e-34	331258	0	331258
rs9366846	Leg fat-free mass right	Neale B	European	0.02615	0.002167	1.53e-33	331285	0	331285
rs9366846	Leg predicted mass left	Neale B	European	0.0263	0.002153	2.6e-34	331253	0	331253
rs9366846	Leg predicted mass right	Neale B	European	0.02608	0.002153	8.9e-34	331285	0	331285
rs9366846	Peak expiratory flow	Neale B	European	0.01551	0.002929	1.19e-07	307638	0	307638
rs9366846	Sitting height	Neale B	European	0.03257	0.002544	1.6e-37	336172	0	336172
rs9366846	Trunk fat mass	Neale B	European	0.02414	0.003315	3.3e-13	331093	0	331093
rs9366846	Trunk fat-free mass	Neale B	European	0.03314	0.002073	1.66e-57	331030	0	331030
rs9366846	Trunk predicted mass	Neale B	European	0.03305	0.002066	1.47e-57	330995	0	330995
rs9366846	Waist circumference	Neale B	European	0.02698	0.002915	2.19e-20	336639	0	336639
rs9366846	Weight	Neale B	European	0.03296	0.002876	2.08e-30	336227	0	336227
rs9366846	Whole body fat mass	Neale B	European	0.02201	0.003212	7.19e-12	330762	0	330762
rs9366846	Whole body fat-free mass	Neale B	European	0.03102	0.002081	3.27e-50	331291	0	331291
rs9366846	Whole body water mass	Neale B	European	0.03077	0.002084	2.74e-49	331315	0	331315
rs1936805	Hematocrit	Astle W	European	0.02323	0.00353	4.7e-11	173480	0	173480
rs1936805	Hemoglobin concentration	Astle W	European	0.02449	0.003546	4.96e-12	173480	0	173480
rs1936805	High light scatter reticulocyte count	Astle W	European	0.01847	0.003584	2.56e-07	173480	0	173480
rs1936805	Red blood cell count	Astle W	European	0.02327	0.003551	5.63e-11	173480	0	173480
rs1936805	Reticulocyte count	Astle W	European	0.0194	0.003591	6.55e-08	173480	0	173480
rs1936805	Hip circumference adjusted for BMI	GIANT	Mixed	-0.019	0.0035	3.7e-08	225264	0	225264
rs1936805	Waist circumference	GIANT	European	0.018	0.0034	2.3e-07	231703	0	231703
rs1936805	Waist circumference	GIANT	Mixed	0.016	0.0033	6.8e-07	244045	0	244045
rs1936805	Waist circumference adjusted for BMI	GIANT	Mixed	0.029	0.0033	6.5e-19	245523	0	245523
rs1936805	Waist hip ratio in physically active females	GIANT	Mixed	0.0526	0.0055	7.41e-22	72565	0	72565
rs1936805	Waist hip ratio in physically active indivdiuals	GIANT	European	0.0435	0.0045	4.54e-22	114156	0	114156
rs1936805	Waist hip ratio in physically active indivdiuals	GIANT	Mixed	0.0393	0.0043	4.03e-20	124906	0	124906
rs1936805	Waist hip ratio in females	GIANT	European	0.05	0.0071	1.59e-12	42634	0	42634
rs1936805	Waist hip ratio in females	GIANT	Mixed	0.044	0.0043	1.8e-24	124369	0	124369
rs1936805	Waist hip ratio in males	GIANT	Mixed	0.028	0.0047	5e-09	99809	0	99809
rs1936805	Waist hip ratio in female non-smokers	GIANT	Mixed	0.0216	0.0033	7.23e-11	86892	0	86892
rs1936805	Waist hip ratio in non-smokers	GIANT	European	0.0204	0.0028	5.87e-13	129754	0	129754
rs1936805	Waist hip ratio in non-smokers	GIANT	Mixed	0.0194	0.0027	7.19e-13	147938	0	147938
rs1936805	Waist hip ratio adjusted for physical activity in females	GIANT	Mixed	0.0473	0.0048	7.12e-23	95605	0	95605
rs1936805	Waist hip ratio adjusted for physical activity	GIANT	European	0.0393	0.0039	2.25e-23	149312	0	149312
rs1936805	Waist hip ratio adjusted for physical activity	GIANT	Mixed	0.0356	0.0037	3.04e-22	167771	0	167771
rs1936805	Waist circumference adjusted for smoking in females	GIANT	Mixed	0.0415	0.0045	5.72e-20	106496	0	106496
rs1936805	Waist hip ratio adjusted for smoking in males	GIANT	Mixed	0.026	0.0052	4.89e-07	80694	0	80694
rs1936805	Waist hip ratio adjusted for smoking	GIANT	European	0.0387	0.0037	5.87e-26	166606	0	166606
rs1936805	Waist hip ratio adjusted for smoking	GIANT	Mixed	0.0345	0.0035	3.54e-23	187190	0	187190
rs1936805	Waist hip ratio	Heid IM	European	NA	NA	1.28e-14	76973	0	76973
rs1936805	Waist hip ratio	GIANT	European	0.03882	0.005188	7.35e-14	77118	0	77118
rs1936805	Waist hip ratio	GIANT	European	0.038	0.0033	8.5e-30	211807	0	211807
rs1936805	Waist hip ratio	GIANT	Mixed	0.036	0.0032	1.5e-29	226205	0	226205
rs1936805	Waist hip ratio adjusted for BMI in females greater than 50 years of age	GIANT	European	0.047	0.0057	1.6e-16	70884	0	70884
rs1936805	Waist hip ratio adjusted for BMI in females less than or equal to 50 years of age	GIANT	European	0.055	0.0071	6.6e-15	43738	0	43738
rs1936805	Waist hip ratio adjusted for BMI in males greater than 50 years of age	GIANT	European	0.035	0.0062	2.2e-08	55461	0	55461
rs1936805	Waist hip ratio adjusted for BMI in males less than or equal to 50 years of age	GIANT	European	0.037	0.0078	2.3e-06	36010	0	36010
rs1936805	Waist hip ratio adjusted for BMI	GIANT	Mixed	0.041	0.0033	7.9e-36	224228	0	224228
rs1936805	Waist circumference in physically active indivdiuals	GIANT	European	0.0262	0.0043	6.98e-10	127559	0	127559
rs1936805	Waist circumference in physically active indivdiuals	GIANT	Mixed	0.0237	0.0041	7.1e-09	139403	0	139403
rs1936805	Waist circumference in female non-smokers	GIANT	Mixed	0.0361	0.0049	1.23e-13	96337	0	96337
rs1936805	Waist circumference in non-smokers	GIANT	European	0.0292	0.0041	7.77e-13	145004	0	145004
rs1936805	Waist circumference in non-smokers	GIANT	Mixed	0.027	0.0038	1.54e-12	164318	0	164318
rs1936805	Waist circumference adjusted for physical activity	GIANT	European	0.0207	0.0037	3.04e-08	166633	0	166633
rs1936805	Waist circumference adjusted for physical activity	GIANT	Mixed	0.019	0.0035	5.2e-08	186481	0	186481
rs1936805	Waist circumference adjusted for smoking in females	GIANT	Mixed	0.0302	0.0044	3.66e-12	115983	0	115983
rs1936805	Waist circumference adjusted for smoking	GIANT	European	0.0237	0.0036	8.12e-11	182638	0	182638
rs1936805	Waist circumference adjusted for smoking	GIANT	Mixed	0.022	0.0034	7.13e-11	204619	0	204619
rs1936805	High density lipoprotein	GLGC	European	-0.0201	0.0034	5.03e-10	187060	0	187060
rs1936805	Triglycerides	GLGC	European	0.0168	0.0033	1.36e-06	177753	0	177753
rs1936805	Waist hip ratio	Heid IM	European	NA	NA	1.28e-14	77167	-	-
rs1936805	Waist to hip ratio adjusted for BMI adjusted for smoking behaviour	GIANT	European	0.0415	0.004538	6e-20	-	-	-
rs1936805	Waist to hip ratio adjusted for BMI adjusted for smoking behaviour	GIANT	European	0.026	0.005173	5e-07	-	-	-
rs1936805	Waist to hip ratio adjusted for BMI adjusted for smoking behaviour	GIANT	European	0.0345	0.003483	4e-23	-	-	-
rs1936805	Waist to hip ratio adjusted for BMI in non smokers	GIANT	European	0.0194	0.002702	7e-13	-	-	-
rs1936805	Waist to hip ratio adjusted for BMI in non smokers	GIANT	European	0.0216	0.003313	7e-11	-	-	-
rs1936805	Waist to hip ratio adjusted for BMI joint analysis main effects and smoking interaction	GIANT	European	NA	NA	9e-11	-	-	-
rs1936805	Waist to hip ratio adjusted for BMI joint analysis main effects and smoking interaction	GIANT	European	NA	NA	2e-12	-	-	-
rs1936805	Waist to hip ratio adjusted for body mass index	GIANT	Mixed	0.0308	0.00489	3e-10	-	-	-
rs1936805	Waist to hip ratio adjusted for body mass index	GIANT	Mixed	0.0517	0.004534	4e-30	-	-	-
rs1936805	Waist to hip ratio adjusted for body mass index	GIANT	Mixed	0.0414	0.003313	8e-36	-	-	-
rs1936805	Waist to hip ratio adjusted for body mass index	GIANT	Mixed	0.0425	0.003437	4e-35	-	-	-
rs1936805	Waist to hip ratio adjusted for body mass index	GIANT	Mixed	0.0514	0.004437	5e-31	-	-	-
rs1936805	Waist to hip ratio adjusted for body mass index	GIANT	Mixed	0.0292	0.004752	8e-10	-	-	-
rs1936805	Fracture of forearm	Neale B	European	-0.001334	0.0002392	2.46e-08	337199	3284	333915
rs1936805	Fractured or broken bones in last 5 years	Neale B	European	-0.004007	0.0007191	2.51e-08	335587	32193	303394
rs1936805	Heel bone mineral density	Neale B	European	0.057	0.003111	6.5e-75	194398	0	194398
rs1936805	Heel bone mineral density left	Neale B	European	0.06125	0.00415	2.98e-49	106254	0	106254
rs1936805	Heel bone mineral density right	Neale B	European	0.06028	0.004124	2.54e-48	106251	0	106251
rs1936805	Hip circumference	Neale B	European	-0.01439	0.002405	2.23e-09	336601	0	336601
rs1936805	Varicose veins of lower extremities	Neale B	European	-0.001852	0.0003461	8.77e-08	337199	6958	330241
rs1936805	Waist circumference	Neale B	European	0.009761	0.002151	5.7e-06	336639	0	336639
rs140993356	Cause of death: inquest adjourned death	Neale B	European	-0.006832	0.001531	8.25e-06	7637	9	7628
rs851983	Femoral neck bone mineral density in females	GEFOS	Mixed	NA	NA	2.45e-08	23007	0	23007
rs851983	Femoral neck bone mineral density	GEFOS	Mixed	NA	NA	3.07e-12	32961	0	32961
rs851983	Lumbar spine bone mineral density in females	GEFOS	Mixed	NA	NA	1.75e-07	21720	0	21720
rs851983	Lumbar spine bone mineral density in males	GEFOS	Mixed	NA	NA	4.85e-06	10080	0	10080
rs851983	Lumber spine bone mineral density	GEFOS	European	0.0416	0.008986	6.21e-06	28498	0	28498
rs851983	Lumbar spine bone mineral density	GEFOS	Mixed	NA	NA	1.43e-10	31800	0	31800
rs851983	Femoral neck bone mineral density	Rivadeneira F	European	NA	NA	1.9e-08	19195	-	-
rs851983	Heel bone mineral density	Neale B	European	0.06525	0.003205	5.23e-92	194398	0	194398
rs851983	Heel bone mineral density left	Neale B	European	0.06543	0.004272	6.93e-53	106254	0	106254
rs851983	Heel bone mineral density right	Neale B	European	0.06501	0.004245	7.05e-53	106251	0	106251
rs58415480	Bilateral oophorectomy	Neale B	European	-0.006569	0.001283	3.06e-07	178676	14702	163974
rs58415480	Comparative height size at age 10	Neale B	European	0.01071	0.00231	3.53e-06	332021	0	332021
rs58415480	Ever had hysterectomy	Neale B	European	-0.006793	0.00136	5.84e-07	159679	13060	146619
rs58415480	Leiomyoma of uterus	Neale B	European	-0.002541	0.0003811	2.59e-11	337199	4351	332848
rs58415480	Self-reported uterine fibroids	Neale B	European	-0.002667	0.0004144	1.23e-10	337159	5168	331991
rs1451385	Waist circumference adjusted for BMI	GIANT	Mixed	-0.024	0.0036	3.3e-11	245619	0	245619
rs1451385	Waist hip ratio in physically active females	GIANT	Mixed	-0.0375	0.0062	1.16e-09	72668	0	72668
rs1451385	Waist hip ratio in physically active indivdiuals	GIANT	European	-0.0336	0.0051	6.86e-11	114263	0	114263
rs1451385	Waist hip ratio in physically active indivdiuals	GIANT	Mixed	-0.0313	0.0048	7.38e-11	125100	0	125100
rs1451385	Waist hip ratio in females	GIANT	Mixed	-0.026	0.0049	2.1e-07	124562	0	124562
rs1451385	Waist hip ratio adjusted for physical activity in females	GIANT	Mixed	-0.0315	0.0054	5.4e-09	95765	0	95765
rs1451385	Waist hip ratio adjusted for physical activity	GIANT	European	-0.0295	0.0045	7.14e-11	149495	0	149495
rs1451385	Waist hip ratio adjusted for physical activity	GIANT	Mixed	-0.0268	0.0042	1.2e-10	168062	0	168062
rs1451385	Waist circumference adjusted for smoking in females	GIANT	Mixed	-0.0316	0.0051	6.99e-10	106628	0	106628
rs1451385	Waist hip ratio	Heid IM	European	NA	NA	4.13e-06	77167	0	77167
rs1451385	Waist hip ratio	GIANT	European	-0.022	0.0038	9.5e-09	212155	0	212155
rs1451385	Waist hip ratio	GIANT	Mixed	-0.02	0.0037	8.6e-08	226547	0	226547
rs1451385	Waist hip ratio adjusted for BMI in females greater than 50 years of age	GIANT	European	-0.032	0.0066	1.3e-06	71912	0	71912
rs1451385	Waist hip ratio adjusted for BMI in females less than or equal to 50 years of age	GIANT	European	-0.047	0.0081	7.8e-09	44410	0	44410
rs1451385	Waist hip ratio adjusted for BMI	GIANT	Mixed	-0.026	0.0038	3e-12	224328	0	224328
rs1451385	Waist circumference in physically active indivdiuals	GIANT	European	-0.0274	0.0049	2.06e-08	127666	0	127666
rs1451385	Waist circumference in physically active indivdiuals	GIANT	Mixed	-0.0259	0.0046	1.74e-08	139597	0	139597
rs1451385	Waist circumference in female non-smokers	GIANT	Mixed	-0.0347	0.0055	3.12e-10	96418	0	96418
rs1451385	Waist circumference in non-smokers	GIANT	European	-0.0314	0.0047	2.78e-11	145047	0	145047
rs1451385	Waist circumference in non-smokers	GIANT	Mixed	-0.0277	0.0043	1.11e-10	164438	0	164438
rs1451385	Waist circumference adjusted for physical activity	GIANT	European	-0.0278	0.0043	6.79e-11	166816	0	166816
rs1451385	Waist circumference adjusted for physical activity	GIANT	Mixed	-0.0264	0.004	3.13e-11	186772	0	186772
rs1451385	Waist circumference adjusted for smoking in females	GIANT	Mixed	-0.0323	0.005	1.11e-10	116115	0	116115
rs1451385	Waist circumference adjusted for smoking	GIANT	European	-0.0261	0.0042	5.76e-10	182899	0	182899
rs1451385	Waist circumference adjusted for smoking	GIANT	Mixed	-0.0236	0.0039	9.67e-10	204984	0	204984
rs1451385	Waist hip ratio	Heid IM	European	NA	NA	5.93e-08	77167	-	-
rs1451385	Arm fat-free mass left	Neale B	European	-0.008878	0.001786	6.62e-07	331159	0	331159
rs1451385	Arm predicted mass left	Neale B	European	-0.008954	0.001779	4.82e-07	331146	0	331146
rs1451385	Basal metabolic rate	Neale B	European	-0.009193	0.001862	7.94e-07	331307	0	331307
rs1451385	Comparative height size at age 10	Neale B	European	-0.01065	0.001917	2.75e-08	332021	0	332021
rs1451385	Height	Neale B	European	-0.01602	0.001995	9.76e-16	336474	0	336474
rs1451385	Trunk fat-free mass	Neale B	European	-0.01132	0.001769	1.58e-10	331030	0	331030
rs1451385	Trunk predicted mass	Neale B	European	-0.0113	0.001763	1.49e-10	330995	0	330995
rs1451385	Whole body fat-free mass	Neale B	European	-0.009823	0.001776	3.19e-08	331291	0	331291
rs1451385	Whole body water mass	Neale B	European	-0.009709	0.001779	4.79e-08	331315	0	331315
rs34068702	Heel bone mineral density	Neale B	European	0.01631	0.003417	1.81e-06	194398	0	194398
rs34068702	Length of menstrual cycle	Neale B	European	-0.04552	0.007929	9.52e-09	30245	0	30245
rs2779747	Monocyte count	Astle W	European	-0.02051	0.003614	1.38e-08	173480	0	173480
rs2779747	Monocyte percentage of white cells	Astle W	European	-0.01608	0.003605	8.12e-06	173480	0	173480
rs635634	Basophil count	Astle W	European	-0.02127	0.004526	2.61e-06	173480	0	173480
rs635634	Eosinophil count	Astle W	European	-0.02308	0.004612	5.6e-07	173480	0	173480
rs635634	Granulocyte count	Astle W	European	-0.04252	0.004644	5.4e-20	173480	0	173480
rs635634	Hematocrit	Astle W	European	-0.07634	0.004568	1.09e-62	173480	0	173480
rs635634	Hemoglobin concentration	Astle W	European	-0.08166	0.004588	7.62e-71	173480	0	173480
rs635634	Lymphocyte percentage of white cells	Astle W	European	0.02606	0.004606	1.54e-08	173480	0	173480
rs635634	Monocyte count	Astle W	European	-0.0456	0.004615	5.06e-23	173480	0	173480
rs635634	Myeloid white cell count	Astle W	European	-0.04579	0.004654	7.77e-23	173480	0	173480
rs635634	Neutrophil count	Astle W	European	-0.04101	0.004631	8.4e-19	173480	0	173480
rs635634	Platelet distribution width	Astle W	European	-0.0274	0.004648	3.74e-09	173480	0	173480
rs635634	Red blood cell count	Astle W	European	-0.07558	0.004602	1.29e-60	173480	0	173480
rs635634	Red cell distribution width	Astle W	European	0.03354	0.00458	2.41e-13	173480	0	173480
rs635634	Reticulocyte count	Astle W	European	-0.02389	0.004645	2.69e-07	173480	0	173480
rs635634	Sum basophil neutrophil counts	Astle W	European	-0.04147	0.00464	3.96e-19	173480	0	173480
rs635634	Sum eosinophil basophil counts	Astle W	European	-0.02603	0.004617	1.73e-08	173480	0	173480
rs635634	Sum neutrophil eosinophil counts	Astle W	European	-0.042	0.004636	1.3e-19	173480	0	173480
rs635634	White blood cell count	Astle W	European	-0.04306	0.004636	1.58e-20	173480	0	173480
rs635634	Diastolic blood pressure	BPExome	Mixed	NA	NA	7.65e-07	192763	0	192763
rs635634	Coronary artery disease	CARDIoGRAMplusC4D	Mixed	0.07716	0.01171	4.47e-11	184305	60801	123504
rs635634	Myocardial infarction	CARDIoGRAMplusC4D	Mixed	0.1093	0.01309	6.82e-17	167181	43677	123504
rs635634	Type II diabetes	DIAGRAM	European	0.081	0.016	3.6e-07	159208	26676	132532
rs635634	Low density lipoprotein	GLGC	European	0.0772	0.0055	1.83e-41	119312	0	119312
rs635634	Low density lipoprotein	GLGC	Mixed	0.0728	0.01	5.84e-13	95454	0	95454
rs635634	Total cholesterol	GLGC	European	0.0686	0.0053	2.51e-35	129657	0	129657
rs635634	Total cholesterol	GLGC	Mixed	0.0627	0.01	5.22e-10	100184	0	100184
rs635634	Circulating galectin 3 levels	de Boer RA	European	NA	NA	2.68e-10	3776	-	-
rs635634	Venous thrombosis	Germain	European	NA	NA	1.5e-28	4517	-	-
rs635634	Cholesterol total	GLGC	Mixed	2.3	0.2461	9e-21	-	-	-
rs635634	Cholesterol total	GLGC	European	0.069	0.005569	3e-35	-	-	-
rs635634	GIP levels in response to oral glucose tolerance test 120 minutes	Almgren P	European	0.07	0.009348	7e-14	-	-	-
rs635634	Granulocyte count	Astle W	European	0.04252	0.00464	5e-20	-	-	-
rs635634	Ischemic stroke	Traylor M	European	NA	NA	5e-09	-	-	-
rs635634	LDL cholesterol	GLGC	Mixed	2.05	0.2135	8e-22	-	-	-
rs635634	LDL cholesterol	GLGC	European	0.077	0.005711	2e-41	-	-	-
rs635634	Myeloid white cell count	Astle W	European	0.04579	0.004656	8e-23	-	-	-
rs635634	Neutrophil count	Astle W	European	0.04101	0.004629	8e-19	-	-	-
rs635634	Stem cell factor levels	Ahola-Olli A	European	-0.1032	0.01914	7e-08	-	-	-
rs635634	Sum basophil neutrophil counts	Astle W	European	0.04147	0.00464	4e-19	-	-	-
rs635634	Sum neutrophil eosinophil counts	Astle W	European	0.042	0.004622	1e-19	-	-	-
rs635634	Tonsillectomy	Pickrell JK	European	NA	NA	9e-09	-	-	-
rs635634	Tonsillectomy	Tian C	European	0.05827	0.0101	8e-09	-	-	-
rs635634	Type 2 diabetes	DIAGRAM	European	0.07696	0.01371	2e-08	-	-	-
rs635634	White blood cell count	Astle W	European	0.04306	0.004648	2e-20	-	-	-
rs635634	Arm fat percentage left	Neale B	European	0.01555	0.002373	5.69e-11	331198	0	331198
rs635634	Arm fat percentage right	Neale B	European	0.01485	0.002384	4.73e-10	331249	0	331249
rs635634	Arm fat-free mass left	Neale B	European	-0.009027	0.001993	5.91e-06	331159	0	331159
rs635634	Arm fat-free mass right	Neale B	European	-0.009054	0.001953	3.57e-06	331221	0	331221
rs635634	Arm predicted mass left	Neale B	European	-0.009184	0.001985	3.74e-06	331146	0	331146
rs635634	Arm predicted mass right	Neale B	European	-0.009414	0.001946	1.32e-06	331216	0	331216
rs635634	Blood clot in the leg	Neale B	European	0.007236	0.0004459	3.27e-59	336782	6905	329877
rs635634	Blood clot in the lung	Neale B	European	0.003708	0.0002851	1.17e-38	336782	2788	333994
rs635634	Diastolic blood pressure	Neale B	European	-0.02026	0.00317	1.67e-10	317756	0	317756
rs635634	Fathers age at death	Neale B	European	-0.01618	0.003627	8.18e-06	248726	0	248726
rs635634	Forced expiratory volume in 1-second	Neale B	European	-0.01635	0.002684	1.12e-09	307638	0	307638
rs635634	Forced expiratory volume in 1-second, best measure	Neale B	European	-0.01658	0.002948	1.89e-08	255492	0	255492
rs635634	Forced vital capacity	Neale B	European	-0.01471	0.002544	7.49e-09	307638	0	307638
rs635634	Forced vital capacity, best measure	Neale B	European	-0.01385	0.002792	7.08e-07	255492	0	255492
rs635634	Hand grip strength right	Neale B	European	-0.01002	0.002265	9.71e-06	335842	0	335842
rs635634	Hayfever, allergic rhinitis or eczema	Neale B	European	0.006431	0.001325	1.22e-06	336782	77891	258891
rs635634	Heel bone mineral density	Neale B	European	-0.02556	0.004021	2.07e-10	194398	0	194398
rs635634	Heel bone mineral density left	Neale B	European	-0.02496	0.005326	2.79e-06	106254	0	106254
rs635634	Heel bone mineral density right	Neale B	European	-0.02659	0.005293	5.08e-07	106251	0	106251
rs635634	Illnesses of father: heart disease	Neale B	European	0.009032	0.001565	7.92e-09	298237	97385	200852
rs635634	Impedance of arm left	Neale B	European	0.01502	0.002214	1.15e-11	331292	0	331292
rs635634	Impedance of arm right	Neale B	European	0.01415	0.002204	1.36e-10	331279	0	331279
rs635634	Impedance of leg left	Neale B	European	-0.02005	0.002858	2.32e-12	331296	0	331296
rs635634	Impedance of leg right	Neale B	European	-0.01689	0.002836	2.6e-09	331301	0	331301
rs635634	Medication for cholesterol, blood pressure or diabetes: cholesterol lowering medication	Neale B	European	0.01314	0.001956	1.85e-11	154702	35840	118862
rs635634	No blood clot, bronchitis, emphysema, asthma, rhinitis, eczema or allergy diagnosed by doctor	Neale B	European	-0.01382	0.001468	4.84e-21	336782	228530	108252
rs635634	Peak expiratory flow	Neale B	European	-0.0181	0.002789	8.71e-11	307638	0	307638
rs635634	Phlebitis and thrombophlebitis	Neale B	European	0.002669	0.000217	9.21e-35	337199	1613	335586
rs635634	Pulmonary embolism	Neale B	European	0.001947	0.0001887	5.82e-25	337199	1218	335981
rs635634	Pulse rate	Neale B	European	-0.01686	0.003224	1.69e-07	317756	0	317756
rs635634	Self-reported deep venous thrombosis	Neale B	European	0.007129	0.000441	9.2e-59	337159	6767	330392
rs635634	Self-reported high cholesterol	Neale B	European	0.009879	0.001027	6.94e-22	337159	41296	295863
rs635634	Self-reported hypertension	Neale B	European	-0.007196	0.001375	1.68e-07	337159	87690	249469
rs635634	Self-reported pulmonary embolism + or - dvt	Neale B	European	0.003782	0.0002855	4.76e-40	337159	2801	334358
rs635634	Sitting height	Neale B	European	-0.01335	0.002423	3.63e-08	336172	0	336172
rs635634	Treatment with atorvastatin	Neale B	European	0.002985	0.0005369	2.7e-08	337159	10167	326992
rs635634	Treatment with cholesterol lowering medication	Neale B	European	0.009721	0.001429	1.04e-11	180203	22705	157498
rs635634	Treatment with simvastatin	Neale B	European	0.006128	0.000994	7.06e-10	337159	38492	298667
rs635634	Treatment with warfarin	Neale B	European	0.001941	0.0003141	6.38e-10	337159	3404	333755
rs635634	Trunk fat percentage	Neale B	European	0.01313	0.002881	5.22e-06	331113	0	331113
rs635634	Vascular or heart problems diagnosed by doctor: high blood pressure	Neale B	European	-0.008185	0.001394	4.36e-09	336683	91033	245650
rs635634	Vascular or heart problems diagnosed by doctor: none of the above	Neale B	European	0.006645	0.001432	3.48e-06	336683	236530	100153
rs635634	Coronary artery disease	Nelson CP	Mixed	0.07326	0.01044	2.34e-12	148715	10801	137914
rs635634	High grade serous ovarian cancer	Phelan M	European	0.1317	0.01963	2.25e-11	53978	13037	40941
rs635634	Invasive ovarian cancer	Phelan M	European	0.09884	0.01667	3.08e-09	63347	22406	40941
rs635634	Serous invasive ovarian cancer	Phelan M	European	0.1233	0.01912	1.26e-10	54990	14049	40941
rs635634	Alkaline phosphatase	Prins B	European	-0.04	NA	2.41e-63	9961	0	9961
rs635634	Ferritin	Prins B	European	-0.11	0.02	4.27e-09	9961	0	9961
rs635634	Coronary artery disease	van der Harst P	Mixed	0.04023	0.009086	9.5e-06	296525	34541	261984
rs635634	Coronary artery disease	van der Harst P	Mixed	0.0543	0.0072	6.19e-14	547261	122733	424528
rs11031005	Menarche age at onset	Pickrell JK	European	NA	NA	2e-08	-	-	-
rs11031005	Sex hormone levels	Ruth KS	European	0.232	0.04134	2e-08	-	-	-
rs11031005	Age at first live birth	Neale B	European	0.02684	0.005626	1.84e-06	123846	0	123846
rs11031005	Age at last live birth	Neale B	European	0.0263	0.005648	3.23e-06	123676	0	123676
rs11031005	Age at menarche	Neale B	European	0.01831	0.003543	2.36e-07	176008	0	176008
rs11031005	Bilateral oophorectomy	Neale B	European	-0.007435	0.001316	1.61e-08	178676	14702	163974
rs11031005	Ever had hysterectomy	Neale B	European	-0.006694	0.001382	1.27e-06	159679	13060	146619
rs11031005	Ever used hormone-replacement therapy	Neale B	European	-0.01084	0.002329	3.29e-06	180631	71377	109254
rs11031005	Excessive, frequent and irregular menstruation	Neale B	European	-0.002684	0.0004888	3.97e-08	337199	6882	330317
rs11031005	Forced vital capacity, best measure	Neale B	European	0.01404	0.003097	5.78e-06	255492	0	255492
rs11031005	Height	Neale B	European	0.01164	0.002471	2.44e-06	336474	0	336474
rs11031005	Length of menstrual cycle	Neale B	European	0.135	0.01024	1.45e-39	30245	0	30245
rs11031005	Number of operations	Neale B	European	-0.01293	0.002725	2.07e-06	337159	0	337159
rs11031005	Part of a multiple birth	Neale B	European	-0.002608	0.0005178	4.75e-07	332317	7382	324935
rs11031005	Self-reported endometriosis	Neale B	European	-0.001601	0.0003145	3.55e-07	337159	2782	334377
rs11031005	Years since last cervical smear test	Neale B	European	-0.02484	0.004172	2.64e-09	139363	0	139363
rs11031005	Age at menopause	ReproGen	European	0.22	0.03	9e-14	69360	0	69360
rs12317475	Forced expiratory volume in 1-second	Neale B	European	-0.0104	0.002293	5.76e-06	307638	0	307638
rs12317475	Height	Neale B	European	-0.009271	0.001903	1.11e-06	336474	0	336474
rs12317475	Leg fat percentage left	Neale B	European	0.008073	0.001675	1.45e-06	331278	0	331278
rs12317475	Leg fat percentage right	Neale B	European	0.008223	0.001697	1.26e-06	331296	0	331296
rs12317475	Medication for pain relief, constipation, heartburn: none of the above	Neale B	European	-0.006237	0.001341	3.33e-06	333581	184936	148645
rs12317475	Number of treatments or medications taken	Neale B	European	0.01042	0.002148	1.22e-06	337159	0	337159
rs12317475	Qualifications: A levels or as levels or equivalent	Neale B	European	-0.005439	0.001204	6.22e-06	334070	91710	242360
rs12317475	Qualifications: college or university degree	Neale B	European	-0.00746	0.001256	2.85e-09	334070	106305	227765
rs12317475	Sitting height	Neale B	European	-0.01216	0.002071	4.26e-09	336172	0	336172
rs3803361	Systolic blood pressure	Neale B	European	0.01215	0.002468	8.45e-07	317754	0	317754
rs2967675	Atopic dermatitis	EAGLE	Mixed	-0.135	0.02275	3.05e-09	103066	18900	84166
rs2967675	Maternal effects on offspring birthweight	EGGC	European	0.0411	0.0074	2.8e-08	68232	0	68232
rs2967675	Birth weight	Neale B	European	0.02171	0.004403	8.14e-07	193063	0	193063
rs2967675	Birth weight of first child	Neale B	European	0.05187	0.00618	4.79e-17	145558	0	145558
rs2967675	Self-reported endometriosis	Neale B	European	-0.001406	0.0003056	4.24e-06	337159	2782	334377

## Sheet: Table S4
Table S4. Discarded SNPs in MR analysis.
SNPs	Related confounding factors or other reasons for being dropped
LTL on EMs (discovery)
rs2977608	Missing in the outcome
rs188918174	Missing in the outcome
rs202034370	Missing in the outcome
rs376641875	Missing in the outcome
rs4616688	Missing in the outcome
rs11426156	Missing in the outcome
rs35500378	Missing in the outcome
rs185174247	Missing in the outcome
rs141214782	Missing in the outcome
rs1611236	Missing in the outcome
rs142730696	Missing in the outcome
rs7772289	Missing in the outcome
rs201558190	Missing in the outcome
rs61405042	Missing in the outcome
rs2538745	Missing in the outcome
rs34896435	Missing in the outcome
rs79977579	Missing in the outcome
rs45604339	Missing in the outcome
rs137901416	Missing in the outcome
rs34550383	Missing in the outcome
rs11412296	Missing in the outcome
rs80116508	Missing in the outcome
rs450962	Missing in the outcome
rs9940099	Missing in the outcome
rs56061761	Missing in the outcome
rs131797	Missing in the outcome
rs2306646	Palindromic structure of intermediate allele frequencies
rs56178008	Palindromic structure of intermediate allele frequencies
rs670180	Palindromic structure of intermediate allele frequencies
LTL on EMs (validation)
rs202034370	Missing in the outcome
rs376641875	Missing in the outcome
rs17803849	Missing in the outcome
rs11426156	Missing in the outcome
rs35500378	Missing in the outcome
rs142730696	Missing in the outcome
rs201558190	Missing in the outcome
rs61405042	Missing in the outcome
rs34896435	Missing in the outcome
rs11212631	Missing in the outcome
rs6590343	Missing in the outcome
rs34550383	Missing in the outcome
rs11412296	Missing in the outcome
rs450962	Missing in the outcome
rs56061761	Missing in the outcome
rs10768683	Palindromic structure of intermediate allele frequencies
rs10840270	Palindromic structure of intermediate allele frequencies
rs111950327	Palindromic structure of intermediate allele frequencies
rs11769630	Palindromic structure of intermediate allele frequencies
rs11991877	Palindromic structure of intermediate allele frequencies
rs145114957	Palindromic structure of intermediate allele frequencies
rs16978028	Palindromic structure of intermediate allele frequencies
rs17677991	Palindromic structure of intermediate allele frequencies
rs1957937	Palindromic structure of intermediate allele frequencies
rs2276182	Palindromic structure of intermediate allele frequencies
rs2306646	Palindromic structure of intermediate allele frequencies
rs28577594	Palindromic structure of intermediate allele frequencies
rs41269079	Palindromic structure of intermediate allele frequencies
rs4731541	Palindromic structure of intermediate allele frequencies
rs56178008	Palindromic structure of intermediate allele frequencies
rs611646	Palindromic structure of intermediate allele frequencies
rs670180	Palindromic structure of intermediate allele frequencies
rs75664430	Palindromic structure of intermediate allele frequencies
rs762679	Palindromic structure of intermediate allele frequencies
rs77231040	Palindromic structure of intermediate allele frequencies
rs9940099	Palindromic structure of intermediate allele frequencies
rs131797	Palindromic structure of intermediate allele frequencies
EMs on LTL (discovery)
rs3783521	Missing in the outcome
rs9383906	Missing in the outcome
rs66683298	Missing in the outcome
EMs on LTL (validation)
rs66741626	Missing in the outcome
rs12213593	Palindromic structure of intermediate allele frequencies
rs58415480	Palindromic structure of intermediate allele frequencies
rs7967229	Palindromic structure of intermediate allele frequencies
rs9366846	Outlier detected by MR-PRESSO
LTL, leukocyte telomere length; EMs, Endometriosis; MR-PRESSO, Mendelian Randomization Pleiotropy RESidual Sum and Outlier test

## Sheet: Table S5
Table S5. Instrumental variable information of leukocyte telomere length and endometriosis in MR analysis.
SNP	A1	A2	EAF1	β-exp	SE-exp	P-exp	β-out	SE-out	P-out	F
LTL on EMs (discovery)
rs1003322	A	C	0.213742	0.0141734	0.00247546	1e-08	-0.0093	0.015	0.5353	32.7821
rs10112752	A	G	0.430369	-0.0287522	0.00202518	9.49948e-46	-0.0173	0.0114	0.1291	201.565
rs1023767	A	G	0.237595	-0.0183732	0.00234772	5.00035e-15	-0.0244	0.0132	0.06453	61.2459
rs10768683	G	C	0.841033	0.0469922	0.00277015	1.50003e-64	-0.0127	0.0158	0.4215	287.77
rs10773176	G	A	0.741214	-0.0172009	0.00228534	5.19996e-14	0.0118	0.013	0.364	56.6501
rs10774624	A	G	0.53276	0.0149944	0.00205494	2.90001e-13	0.0185	0.0117	0.1138	53.2427
rs10805346	C	T	0.439339	0.0117072	0.00202147	7.00003e-09	-0.0122	0.0114	0.2845	33.5406
rs10840270	G	C	0.655684	0.014383	0.00212494	1.29987e-11	-0.016	0.012	0.1824	45.8148
rs10845387	A	G	0.352666	-0.0141214	0.00209396	1.50003e-11	-0.0296	0.0131	0.02385	45.4798
rs10905255	T	G	0.57919	-0.0182493	0.00203099	2.60016e-19	-0.0005	0.0116	0.9656	80.7378
rs11085072	T	C	0.236909	-0.0131806	0.00236713	2.59998e-08	0.0022	0.0136	0.8715	31.0046
rs11117354	C	T	0.696513	0.0232506	0.00219601	3.40017e-26	0.008	0.0126	0.5255	112.098
rs111527438	C	T	0.351251	0.0125	0.00211016	3.09999e-09	0.0104	0.0123	0.3978	35.0905
rs111950327	C	G	0.063628	0.0238271	0.00409406	5.89997e-09	0.0087	0.0241	0.7181	33.8715
rs11212631	C	T	0.199229	-0.0193458	0.00256554	4.70002e-14	-0.0044	0.0148	0.7662	56.8612
rs112394943	C	T	0.162741	-0.0198961	0.00281641	1.59993e-12	-0.0008	0.0177	0.9639	49.905
rs113525195	A	C	0.290254	-0.0124075	0.00224132	3.09999e-08	-0.001	0.0129	0.9382	30.6451
rs11557154	T	C	0.13003	-0.0343719	0.00298538	1.10002e-30	-0.0162	0.0172	0.3463	132.559
rs11579626	C	A	0.084882	0.0265113	0.00357752	1.29987e-13	-0.0064	0.0202	0.7514	54.9159
rs11584821	T	C	0.176208	-0.0306517	0.00263623	2.99985e-31	-0.0075	0.0148	0.6123	135.189
rs116863223	A	G	0.011763	-0.0817874	0.00937157	2.60016e-18	0.0853	0.0612	0.1634	76.1637
rs11699829	A	G	0.034146	0.0641957	0.00602028	1.50003e-26	-0.0123	0.0354	0.7282	113.705
rs117034449	A	G	0.023304	0.0374377	0.00667898	2.1e-08	-0.0566	0.0387	0.1436	31.4194
rs117407747	T	C	0.027571	0.0450533	0.00611706	1.80011e-13	0.0387	0.045	0.3898	54.246
rs117512405	A	G	0.017043	-0.0790134	0.00824611	9.49948e-22	-0.1358	0.0492	0.005777	91.8128
rs117630647	A	G	0.021346	0.059565	0.00720413	1.39991e-16	0.0129	0.0408	0.7519	68.3627
rs11769630	A	T	0.072227	-0.0256807	0.00389475	4.30031e-11	0.0262	0.0208	0.2078	43.4765
rs11991877	A	T	0.889309	-0.030138	0.00318686	3.19963e-21	-0.0167	0.0178	0.3481	89.434
rs12369950	C	T	0.140675	-0.0178308	0.00290205	8e-10	0.0065	0.017	0.7022	37.7513
rs12412214	A	G	0.279765	-0.0245174	0.00222685	3.40017e-28	-0.0205	0.0125	0.101	121.218
rs12451892	C	T	0.380511	-0.0116145	0.00207578	2.19999e-08	0.015	0.0118	0.2037	31.3068
rs1291143	C	A	0.849026	0.0493145	0.0027991	1.80011e-69	0.0008	0.0158	0.9596	310.393
rs12925933	C	A	0.66221	-0.0146622	0.00213796	7.00003e-12	0.0145	0.0122	0.2346	47.0326
rs12932179	G	A	0.561399	-0.0136257	0.0020276	1.80011e-11	-0.016	0.0116	0.1678	45.1599
rs13062095	C	T	0.327843	0.0138552	0.00214113	9.70063e-11	0.0191	0.0121	0.1144	41.8735
rs13230646	C	T	0.248945	-0.0173277	0.00232377	8.9002e-14	0.0255	0.0127	0.04466	55.6027
rs1332941	G	A	0.820466	0.0256552	0.00273159	5.90065e-21	0.0461	0.0156	0.003125	88.2104
rs139669835	T	C	0.009365	-0.0612563	0.0105346	6.1e-09	-0.0345	0.0685	0.6145	33.8116
rs139795227	C	A	0.014021	0.0599379	0.00873247	6.70039e-12	-0.0393	0.0481	0.4139	47.1117
rs142426306	T	C	0.039544	-0.0504903	0.00539933	8.69961e-21	0.0363	0.0315	0.2492	87.4452
rs143190905	T	G	0.080404	-0.0723995	0.00369421	1.59993e-85	-0.0158	0.0222	0.4766	384.086
rs144204502	T	C	0.012562	-0.100574	0.00913369	3.40017e-28	-0.0279	0.0477	0.5586	121.249
rs145114957	G	C	0.042648	0.0272605	0.00498872	4.60002e-08	0.0218	0.0312	0.4847	29.86
rs150150565	T	C	0.021455	0.063762	0.00739877	6.79986e-18	0.007	0.0419	0.8673	74.2685
rs16978028	T	A	0.143727	-0.029945	0.00285068	8.19974e-26	-0.0112	0.0165	0.4973	110.345
rs17445108	A	G	0.12695	-0.0168922	0.00300983	2e-08	-0.0267	0.0178	0.1336	31.4984
rs17677991	G	C	0.342123	0.0222664	0.00210806	4.40048e-26	0.0113	0.0119	0.3423	111.567
rs17803849	T	C	0.405161	0.0273203	0.00203482	4.19952e-41	-0.0001	0.0115	0.9931	180.268
rs182059586	C	T	0.02511	-0.0571159	0.00680853	4.90004e-17	-0.0148	0.0443	0.7383	70.3732
rs1907702	A	G	0.766771	0.0150247	0.00242651	5.89997e-10	0.0227	0.0139	0.1024	38.3396
rs1957937	T	A	0.16018	0.0209365	0.00273361	1.9002e-14	-0.007	0.0156	0.6536	58.6591
rs1985369	G	A	0.868178	-0.0311893	0.00300952	3.59998e-25	-0.0168	0.0185	0.3638	107.403
rs2056726	A	G	0.214376	-0.0228078	0.00243638	7.89951e-21	0.0275	0.0134	0.04015	87.6348
rs2230590	C	T	0.510897	-0.0158022	0.00200806	3.59998e-15	0.0231	0.0113	0.04093	61.9272
rs2276182	G	C	0.403227	0.0233529	0.00204247	2.80027e-30	-0.0061	0.0115	0.5958	130.728
rs2282764	G	A	0.142384	-0.0224234	0.00289392	9.30037e-15	-0.0149	0.0165	0.3665	60.0385
rs2293579	A	G	0.386274	-0.012915	0.00205481	3.29997e-10	0.0049	0.0116	0.6727	39.5044
rs2555104	C	A	0.434255	-0.0139717	0.00203498	6.59933e-12	-0.0004	0.0114	0.972	47.1388
rs2763979	T	C	0.359721	-0.0277713	0.00208092	1.29987e-40	0	0.012	1	178.107
rs28363070	A	G	0.013389	0.0755557	0.00959987	3.50026e-15	0.009	0.0524	0.8636	61.9446
rs28502153	A	C	0.377958	-0.0215916	0.00206208	1.20005e-25	0.0074	0.0118	0.5306	109.637
rs28577594	C	G	0.709829	0.0187657	0.00224024	5.40008e-17	0.0186	0.0129	0.1493	70.1682
rs2967355	C	A	0.774276	-0.0461595	0.00238972	4.00037e-83	0.0136	0.0137	0.3209	373.102
rs3093888	A	G	0.05131	-0.028973	0.00452459	1.5e-10	-0.0089	0.025	0.7218	41.0042
rs35446936	A	G	0.243674	-0.0940025	0.00232918	1e-200	-0.0029	0.0132	0.8261	1628.82
rs35640778	A	G	0.020757	-0.209011	0.00702087	9.59401e-195	-0.0276	0.0431	0.5219	886.25
rs3767952	A	G	0.226709	0.0134472	0.00238826	1.79999e-08	-0.0057	0.0137	0.6774	31.703
rs3785074	G	A	0.289672	0.023863	0.00220455	2.60016e-27	0.0219	0.0127	0.08463	117.168
rs3891167	G	A	0.253435	-0.0425685	0.00239551	1.20005e-70	-0.0083	0.0137	0.5446	315.777
rs41269079	A	T	0.188991	0.0153617	0.0025499	1.7e-09	-0.0047	0.0142	0.7407	36.2938
rs41304832	A	G	0.012378	0.0611702	0.0093095	5.00035e-11	-0.0285	0.0552	0.6056	43.1745
rs429358	C	T	0.153969	0.0173498	0.00277091	3.79997e-10	0.021	0.0159	0.1866	39.2052
rs4498805	T	G	0.546632	0.0150601	0.00200376	5.70033e-14	0.0023	0.0114	0.8401	56.4891
rs4530278	T	G	0.59815	0.0138793	0.0020567	1.50003e-11	-0.0067	0.0116	0.5635	45.54
rs4695407	G	A	0.507843	0.0141511	0.00199925	1.50003e-12	-0.0067	0.0114	0.5567	50.101
rs4724	A	G	0.116598	-0.0547446	0.00312441	9.79941e-69	-0.0396	0.019	0.03714	307.006
rs4731541	G	C	0.624901	-0.0206119	0.00205962	1.39991e-23	0.0081	0.0113	0.4735	100.153
rs4743037	T	C	0.230874	0.0147971	0.00238094	5.1e-10	-0.0184	0.0136	0.1761	38.6239
rs55747751	A	G	0.077375	-0.0211612	0.00375164	1.7e-08	-0.0434	0.021	0.03877	31.8155
rs56799554	G	A	0.170183	-0.0259793	0.00267858	2.99985e-22	0.0083	0.0163	0.6106	94.0688
rs5742915	C	T	0.445829	0.0193377	0.00202886	1.59993e-21	0.0111	0.0114	0.3302	90.8459
rs59409453	G	A	0.730602	0.0202133	0.00230175	1.59993e-18	-0.0012	0.0133	0.9281	77.1184
rs6007020	C	T	0.367823	0.0144904	0.00209637	4.79954e-12	0.0189	0.0119	0.1122	47.7777
rs6054257	A	G	0.793522	-0.0141684	0.00247729	1.09999e-08	-0.0009	0.0143	0.9498	32.7106
rs611646	A	T	0.408685	-0.0368309	0.00203547	3.50026e-73	0.0005	0.0115	0.9653	327.412
rs61748181	T	C	0.028928	-0.059181	0.00595394	2.80027e-23	-0.0064	0.0334	0.848	98.7997
rs6536702	A	G	0.774647	0.0534148	0.00238875	9.39723e-111	-0.009	0.0136	0.5081	500.014
rs6584579	G	A	0.398876	0.0114923	0.00204674	2e-08	-0.0076	0.0116	0.5124	31.5274
rs6587577	G	A	0.826346	-0.0182148	0.0026359	4.79954e-12	-0.0006	0.015	0.9681	47.7519
rs6590343	G	A	0.516385	0.0121739	0.00201444	1.5e-09	0.0147	0.0114	0.1972	36.5217
rs6659669	T	C	0.605095	-0.0117091	0.00205167	1.09999e-08	-0.0045	0.0115	0.6956	32.5711
rs6669563	A	G	0.437768	0.0182358	0.00202476	2.09991e-19	-0.0067	0.0114	0.5567	81.1153
rs66731853	A	G	0.317304	-0.0177791	0.00215421	1.50003e-16	0.007	0.0122	0.5661	68.1151
rs6751209	C	T	0.204231	-0.0140465	0.00248465	1.6e-08	-0.0354	0.0142	0.01267	31.9599
rs6776756	A	G	0.597562	-0.0174439	0.00203747	1.10002e-17	0.0158	0.0115	0.1695	73.3001
rs6790988	G	A	0.741902	0.0145728	0.00228428	1.79999e-10	-0.0043	0.0129	0.7389	40.6993
rs6881568	A	C	0.36258	0.0169256	0.00207735	3.69999e-16	0.0113	0.0119	0.3423	66.3848
rs7099229	A	G	0.273301	-0.0153288	0.00224403	8.4004e-12	0.0169	0.013	0.1936	46.6615
rs7164950	G	A	0.405979	0.0129362	0.00204001	2.30001e-10	-0.0005	0.0115	0.9653	40.2114
rs7209057	A	G	0.561044	0.011819	0.00202865	5.69994e-09	-0.0129	0.0116	0.2661	33.9428
rs7221585	T	C	0.22401	0.0143271	0.00247042	6.69993e-09	-0.0155	0.0139	0.2648	33.6337
rs73581419	T	C	0.106605	0.0229838	0.00324156	1.29987e-12	-0.0041	0.0186	0.8255	50.2731
rs73730598	A	G	0.054793	0.0273632	0.00439272	4.70002e-10	0.0522	0.0265	0.04886	38.8031
rs75664430	G	C	0.248028	-0.0235179	0.0023186	3.59998e-24	-0.0023	0.0137	0.8667	102.883
rs76065543	T	C	0.137527	0.0342843	0.00290708	4.19952e-32	0.0123	0.0162	0.4477	139.084
rs76219171	A	G	0.058433	0.0359839	0.00431741	7.8001e-17	0.0349	0.0249	0.161	69.4656
rs762679	A	T	0.856501	0.0310104	0.00285024	1.39991e-27	0.008	0.0163	0.6236	118.373
rs76666449	C	T	0.100625	0.0295125	0.00333186	8.19974e-19	0.0216	0.0184	0.2404	78.4582
rs7705526	A	C	0.326578	0.0776022	0.00216124	1e-200	0.0414	0.0125	0.0009263	1289.26
rs77231040	C	G	0.005742	0.0989303	0.0134649	1.99986e-13	0.093	0.0726	0.2002	53.9824
rs77732866	A	G	0.137597	0.0177942	0.00290595	9.20005e-10	-0.0004	0.0164	0.9805	37.4956
rs7790856	T	C	0.289139	-0.0437199	0.00220526	1.80011e-87	-0.0109	0.0122	0.3716	393.042
rs78491606	C	A	0.018433	-0.0756311	0.00741168	1.9002e-24	-0.0693	0.0482	0.1505	104.128
rs80324517	A	G	0.048259	0.0396515	0.00466286	1.80011e-17	-0.0496	0.0276	0.07232	72.3127
rs8102497	A	G	0.431828	-0.0149654	0.0020233	1.39991e-13	-0.0038	0.0118	0.7474	54.7087
rs8105767	G	A	0.29467	0.0328384	0.00220117	2.49977e-50	-0.0036	0.0125	0.7733	222.565
rs869785	C	T	0.672471	-0.0147303	0.00212801	4.40048e-12	0.0056	0.012	0.6407	47.9155
rs871134	T	C	0.569032	-0.0182986	0.0020263	1.69981e-19	0.0042	0.0115	0.7149	81.5508
rs932002	T	C	0.150843	-0.0402052	0.00279667	7.29962e-47	0.0037	0.0154	0.8101	206.672
rs9398196	G	A	0.52005	-0.0143586	0.00201175	9.49948e-13	0.0131	0.0113	0.2463	50.942
rs939916	A	G	0.669967	0.0241795	0.00216724	6.59933e-29	0.025	0.0122	0.04044	124.475
rs9419958	C	T	0.86139	-0.0810098	0.00293847	2.60016e-167	-0.0289	0.0166	0.08169	760.033
rs9600019	T	C	0.335579	0.0127134	0.00213096	2.39999e-09	-0.0039	0.012	0.7452	35.5937
rs9878436	T	C	0.434393	-0.0143407	0.00201819	1.20005e-12	-0.0027	0.0114	0.8128	50.4913
rs9955360	A	C	0.869288	-0.0190311	0.00299791	2.19999e-10	-0.0264	0.0179	0.1403	40.2987
LTL on EMs (validation)
rs1003322	A	C	0.213742	0.0141734	0.00247546	1e-08	-0.00160699	0.0177495	0.927861	32.7821
rs10112752	A	G	0.430369	-0.0287522	0.00202518	9.49948e-46	-0.0329226	0.0125719	0.00882551	201.565
rs1023767	A	G	0.237595	-0.0183732	0.00234772	5.00035e-15	0.00821332	0.0128897	0.523994	61.2459
rs10773176	G	A	0.741214	-0.0172009	0.00228534	5.19996e-14	0.0129594	0.0158742	0.414284	56.6501
rs10774624	A	G	0.53276	0.0149944	0.00205494	2.90001e-13	0.038084	0.0127874	0.00289895	53.2427
rs10805346	C	T	0.439339	0.0117072	0.00202147	7.00003e-09	0.00160445	0.0126202	0.898835	33.5406
rs10845387	A	G	0.352666	-0.0141214	0.00209396	1.50003e-11	-0.0127395	0.0134	0.341752	45.4798
rs10905255	T	G	0.57919	-0.0182493	0.00203099	2.60016e-19	-0.010754	0.012634	0.394658	80.7378
rs11085072	T	C	0.236909	-0.0131806	0.00236713	2.59998e-08	0.0207476	0.0171025	0.225078	31.0046
rs11117354	C	T	0.696513	0.0232506	0.00219601	3.40017e-26	-0.0115611	0.0126545	0.360929	112.098
rs111527438	C	T	0.351251	0.0125	0.00211016	3.09999e-09	0.00364683	0.0133759	0.785129	35.0905
rs112394943	C	T	0.162741	-0.0198961	0.00281641	1.59993e-12	0.0146428	0.0148282	0.323398	49.905
rs113525195	A	C	0.290254	-0.0124075	0.00224132	3.09999e-08	-0.00345833	0.0136199	0.799559	30.6451
rs11557154	T	C	0.13003	-0.0343719	0.00298538	1.10002e-30	-0.0108277	0.0184689	0.557698	132.559
rs11579626	C	A	0.084882	0.0265113	0.00357752	1.29987e-13	-0.0136912	0.0192287	0.476453	54.9159
rs11584821	T	C	0.176208	-0.0306517	0.00263623	2.99985e-31	0.0143515	0.0163071	0.378817	135.189
rs116863223	A	G	0.011763	-0.0817874	0.00937157	2.60016e-18	0.0141295	0.0498528	0.776851	76.1637
rs11699829	A	G	0.034146	0.0641957	0.00602028	1.50003e-26	0.0208499	0.0511193	0.68337	113.705
rs117034449	A	G	0.023304	0.0374377	0.00667898	2.1e-08	-0.0451165	0.0510113	0.376458	31.4194
rs117407747	T	C	0.027571	0.0450533	0.00611706	1.80011e-13	-0.006874	0.0630519	0.913185	54.246
rs117512405	A	G	0.017043	-0.0790134	0.00824611	9.49948e-22	-0.0447071	0.0278306	0.108185	91.8128
rs117630647	A	G	0.021346	0.059565	0.00720413	1.39991e-16	-0.0802996	0.0495654	0.105217	68.3627
rs12369950	C	T	0.140675	-0.0178308	0.00290205	8e-10	0.0148957	0.0175486	0.395976	37.7513
rs12412214	A	G	0.279765	-0.0245174	0.00222685	3.40017e-28	-0.0207301	0.0128061	0.105497	121.218
rs12451892	C	T	0.380511	-0.0116145	0.00207578	2.19999e-08	0.0292398	0.0126732	0.0210431	31.3068
rs1291143	C	A	0.849026	0.0493145	0.0027991	1.80011e-69	0.00287102	0.0150325	0.848535	310.393
rs12925933	C	A	0.66221	-0.0146622	0.00213796	7.00003e-12	0.0305896	0.0125924	0.0151314	47.0326
rs12932179	G	A	0.561399	-0.0136257	0.0020276	1.80011e-11	-0.00567726	0.0128522	0.658682	45.1599
rs13062095	C	T	0.327843	0.0138552	0.00214113	9.70063e-11	-0.0232678	0.0128905	0.071069	41.8735
rs13230646	C	T	0.248945	-0.0173277	0.00232377	8.9002e-14	-0.000722918	0.016503	0.96506	55.6027
rs1332941	G	A	0.820466	0.0256552	0.00273159	5.90065e-21	0.0343509	0.01541	0.0258054	88.2104
rs137901416	A	G	0.100311	0.04572	0.00332355	4.70002e-43	-0.0216174	0.025242	0.391772	189.238
rs139669835	T	C	0.009365	-0.0612563	0.0105346	6.1e-09	-0.306326	0.177363	0.0841492	33.8116
rs139795227	C	A	0.014021	0.0599379	0.00873247	6.70039e-12	-0.0364487	0.0385099	0.343906	47.1117
rs141214782	TTATC	T	0.101206	-0.0246687	0.00335723	1.99986e-13	-0.0280868	0.0202764	0.165994	53.9921
rs142426306	T	C	0.039544	-0.0504903	0.00539933	8.69961e-21	0.0206438	0.0320232	0.519153	87.4452
rs143190905	T	G	0.080404	-0.0723995	0.00369421	1.59993e-85	0.00894638	0.0238102	0.707112	384.086
rs144204502	T	C	0.012562	-0.100574	0.00913369	3.40017e-28	-0.0451814	0.0328937	0.16958	121.249
rs150150565	T	C	0.021455	0.063762	0.00739877	6.79986e-18	0.0522778	0.0464685	0.260583	74.2685
rs1611236	A	G	0.32687	-0.0160135	0.00213359	6.09958e-14	-0.0253033	0.0150136	0.0919179	56.3314
rs17445108	A	G	0.12695	-0.0168922	0.00300983	2e-08	-0.0110073	0.0190382	0.56315	31.4984
rs182059586	C	T	0.02511	-0.0571159	0.00680853	4.90004e-17	-0.011927	0.0755498	0.874559	70.3732
rs185174247	A	G	0.05609	0.0372806	0.00435145	1.10002e-17	0.0557827	0.0361567	0.122879	73.4003
rs188918174	T	C	0.036106	0.0403062	0.00543604	1.20005e-13	-0.0151268	0.0296478	0.609899	54.9767
rs1907702	A	G	0.766771	0.0150247	0.00242651	5.89997e-10	0.0322019	0.015642	0.0395248	38.3396
rs1985369	G	A	0.868178	-0.0311893	0.00300952	3.59998e-25	0.024223	0.0202566	0.231771	107.403
rs2056726	A	G	0.214376	-0.0228078	0.00243638	7.89951e-21	0.0287583	0.0150337	0.0557584	87.6348
rs2230590	C	T	0.510897	-0.0158022	0.00200806	3.59998e-15	0.0385498	0.0126985	0.00239911	61.9272
rs2282764	G	A	0.142384	-0.0224234	0.00289392	9.30037e-15	0.00111806	0.0180552	0.950623	60.0385
rs2293579	A	G	0.386274	-0.012915	0.00205481	3.29997e-10	0.00521821	0.0136401	0.702043	39.5044
rs2538745	C	T	0.602841	-0.012942	0.002056	3.09999e-10	-0.0262726	0.0125002	0.0355738	39.6238
rs2555104	C	A	0.434255	-0.0139717	0.00203498	6.59933e-12	-0.0101273	0.0125141	0.41836	47.1388
rs2763979	T	C	0.359721	-0.0277713	0.00208092	1.29987e-40	-0.0463202	0.0125584	0.000225694	178.107
rs28363070	A	G	0.013389	0.0755557	0.00959987	3.50026e-15	0.0644676	0.146974	0.660929	61.9446
rs28502153	A	C	0.377958	-0.0215916	0.00206208	1.20005e-25	-0.0269336	0.0129109	0.0369675	109.637
rs2967355	C	A	0.774276	-0.0461595	0.00238972	4.00037e-83	-0.01132	0.0164624	0.491688	373.102
rs2977608	C	A	0.743949	0.0129483	0.00233716	2.99999e-08	-0.00249408	0.0135845	0.854329	30.6937
rs3093888	A	G	0.05131	-0.028973	0.00452459	1.5e-10	-0.045777	0.0220665	0.0380321	41.0042
rs35446936	A	G	0.243674	-0.0940025	0.00232918	1e-200	-0.0290685	0.014013	0.0380426	1628.82
rs35640778	A	G	0.020757	-0.209011	0.00702087	9.59401e-195	0.0416202	0.0553543	0.452119	886.25
rs3767952	A	G	0.226709	0.0134472	0.00238826	1.79999e-08	0.00387446	0.0149516	0.795532	31.703
rs3785074	G	A	0.289672	0.023863	0.00220455	2.60016e-27	0.0119207	0.0153826	0.438372	117.168
rs3891167	G	A	0.253435	-0.0425685	0.00239551	1.20005e-70	-0.0195909	0.0145494	0.178137	315.777
rs41304832	A	G	0.012378	0.0611702	0.0093095	5.00035e-11	-0.0242244	0.0329508	0.462236	43.1745
rs429358	C	T	0.153969	0.0173498	0.00277091	3.79997e-10	-0.00616584	0.0163293	0.705732	39.2052
rs4498805	T	G	0.546632	0.0150601	0.00200376	5.70033e-14	0.0141454	0.0124504	0.2559	56.4891
rs4530278	T	G	0.59815	0.0138793	0.0020567	1.50003e-11	-0.00607408	0.0127947	0.634977	45.54
rs45604339	T	C	0.34242	-0.020433	0.00211433	4.30031e-22	0.0266853	0.0128067	0.0371878	93.3939
rs4616688	T	G	0.525394	-0.0173476	0.00200198	4.49987e-18	-0.0220899	0.0127863	0.0840543	75.0861
rs4695407	G	A	0.507843	0.0141511	0.00199925	1.50003e-12	0.014543	0.0125163	0.245267	50.101
rs4724	A	G	0.116598	-0.0547446	0.00312441	9.79941e-69	-0.0379202	0.0202032	0.0605271	307.006
rs4743037	T	C	0.230874	0.0147971	0.00238094	5.1e-10	-0.00705913	0.0151561	0.641387	38.6239
rs55747751	A	G	0.077375	-0.0211612	0.00375164	1.7e-08	-0.0381308	0.0271907	0.160811	31.8155
rs56799554	G	A	0.170183	-0.0259793	0.00267858	2.99985e-22	0.00539316	0.014817	0.71587	94.0688
rs5742915	C	T	0.445829	0.0193377	0.00202886	1.59993e-21	0.0235414	0.0126989	0.0637661	90.8459
rs59409453	G	A	0.730602	0.0202133	0.00230175	1.59993e-18	-0.0130136	0.0154373	0.399232	77.1184
rs6007020	C	T	0.367823	0.0144904	0.00209637	4.79954e-12	0.0121135	0.0130526	0.35338	47.7777
rs6054257	A	G	0.793522	-0.0141684	0.00247729	1.09999e-08	0.0194517	0.0156229	0.213104	32.7106
rs61748181	T	C	0.028928	-0.059181	0.00595394	2.80027e-23	-0.0251036	0.0276036	0.363124	98.7997
rs6536702	A	G	0.774647	0.0534148	0.00238875	9.39723e-111	-0.00742458	0.0160518	0.643695	500.014
rs6584579	G	A	0.398876	0.0114923	0.00204674	2e-08	-0.00430771	0.0133784	0.747462	31.5274
rs6587577	G	A	0.826346	-0.0182148	0.0026359	4.79954e-12	-0.0312921	0.0170981	0.0672264	47.7519
rs6659669	T	C	0.605095	-0.0117091	0.00205167	1.09999e-08	-0.00501288	0.0126307	0.691457	32.5711
rs6669563	A	G	0.437768	0.0182358	0.00202476	2.09991e-19	-0.0058502	0.0125394	0.640826	81.1153
rs66731853	A	G	0.317304	-0.0177791	0.00215421	1.50003e-16	-0.0124357	0.0157848	0.430799	68.1151
rs6751209	C	T	0.204231	-0.0140465	0.00248465	1.6e-08	0.0139322	0.016202	0.389839	31.9599
rs6776756	A	G	0.597562	-0.0174439	0.00203747	1.10002e-17	0.000262688	0.0126583	0.983443	73.3001
rs6790988	G	A	0.741902	0.0145728	0.00228428	1.79999e-10	0.0200928	0.0148462	0.175929	40.6993
rs6881568	A	C	0.36258	0.0169256	0.00207735	3.69999e-16	0.00798312	0.0140025	0.568595	66.3848
rs7099229	A	G	0.273301	-0.0153288	0.00224403	8.4004e-12	-0.0108824	0.0164306	0.507763	46.6615
rs7164950	G	A	0.405979	0.0129362	0.00204001	2.30001e-10	-0.0129171	0.0126844	0.308514	40.2114
rs7209057	A	G	0.561044	0.011819	0.00202865	5.69994e-09	-0.000751939	0.0125691	0.952296	33.9428
rs7221585	T	C	0.22401	0.0143271	0.00247042	6.69993e-09	-0.00171763	0.0138667	0.90142	33.6337
rs73581419	T	C	0.106605	0.0229838	0.00324156	1.29987e-12	0.0138854	0.0228042	0.542593	50.2731
rs73730598	A	G	0.054793	0.0273632	0.00439272	4.70002e-10	0.00376194	0.0250987	0.880855	38.8031
rs76065543	T	C	0.137527	0.0342843	0.00290708	4.19952e-32	-0.0214044	0.0161408	0.184806	139.084
rs76219171	A	G	0.058433	0.0359839	0.00431741	7.8001e-17	0.123185	0.0329081	0.000181614	69.4656
rs76666449	C	T	0.100625	0.0295125	0.00333186	8.19974e-19	0.0514972	0.0179705	0.0041615	78.4582
rs7705526	A	C	0.326578	0.0776022	0.00216124	1e-200	0.0347084	0.0133552	0.00935298	1289.26
rs7772289	T	G	0.503081	0.017549	0.00200003	1.69981e-18	0.011409	0.0128554	0.374816	76.9895
rs77732866	A	G	0.137597	0.0177942	0.00290595	9.20005e-10	0.0093604	0.0179439	0.601916	37.4956
rs7790856	T	C	0.289139	-0.0437199	0.00220526	1.80011e-87	-0.0467322	0.0150338	0.00188057	393.042
rs78491606	C	A	0.018433	-0.0756311	0.00741168	1.9002e-24	0.0329819	0.0384724	0.391286	104.128
rs79977579	A	C	0.09555	0.0281517	0.00343182	2.29985e-16	-0.0145465	0.02143	0.497269	67.2915
rs80116508	A	G	0.062356	-0.0352672	0.00415151	1.99986e-17	0.0123767	0.0231516	0.592929	72.1655
rs80324517	A	G	0.048259	0.0396515	0.00466286	1.80011e-17	0.0537389	0.0257895	0.0371835	72.3127
rs8102497	A	G	0.431828	-0.0149654	0.0020233	1.39991e-13	0.00187734	0.0125723	0.881298	54.7087
rs8105767	G	A	0.29467	0.0328384	0.00220117	2.49977e-50	0.0123713	0.0133867	0.355408	222.565
rs869785	C	T	0.672471	-0.0147303	0.00212801	4.40048e-12	0.000615656	0.0132007	0.962802	47.9155
rs871134	T	C	0.569032	-0.0182986	0.0020263	1.69981e-19	0.0234641	0.0125577	0.0616922	81.5508
rs932002	T	C	0.150843	-0.0402052	0.00279667	7.29962e-47	-0.0188467	0.0146776	0.199125	206.672
rs9398196	G	A	0.52005	-0.0143586	0.00201175	9.49948e-13	-0.00632539	0.0128985	0.623854	50.942
rs939916	A	G	0.669967	0.0241795	0.00216724	6.59933e-29	-0.0182394	0.0141815	0.198394	124.475
rs9419958	C	T	0.86139	-0.0810098	0.00293847	2.60016e-167	-0.0688972	0.0192326	0.000340565	760.033
rs9600019	T	C	0.335579	0.0127134	0.00213096	2.39999e-09	-0.0152076	0.0129459	0.240113	35.5937
rs9878436	T	C	0.434393	-0.0143407	0.00201819	1.20005e-12	-0.0170335	0.0130654	0.19233	50.4913
rs9955360	A	C	0.869288	-0.0190311	0.00299791	2.19999e-10	0.0153463	0.0177401	0.387004	40.2987
EMs(discovery) on LTL
rs10090060	G	A	0.4271	-0.0774	0.0115	1.692e-11	-0.00437082	0.0020481	0.0329997	45.2988
rs112578997	A	G	0.0377	-0.1723	0.0314	4.082e-08	0.00613141	0.00533099	0.25	30.11
rs114112069	C	T	0.0597	0.1857	0.0333	2.453e-08	0.00309211	0.00715571	0.67	31.0982
rs12359249	A	G	0.0538	0.2152	0.0368	4.98e-09	0.00446078	0.00699744	0.52	34.1971
rs1451383	A	G	0.2488	-0.0737	0.0128	8.521e-09	0.00042532	0.00229407	0.85	33.1524
rs1903068	G	A	0.3193	-0.0913	0.0122	7.231e-14	5.032e-05	0.002149	0.98	56.0044
rs2235529	T	C	0.1637	0.1538	0.0152	4.577e-24	0.00060634	0.00276221	0.83	102.382
rs2433340	G	A	0.6113	-0.068	0.0116	4.571e-09	-0.00401016	0.00206405	0.0519996	34.3639
rs4762308	A	G	0.4652	0.0617	0.0113	4.757e-08	-0.00028505	0.00200176	0.89	29.8135
rs55909142	T	C	0.3987	-0.0633	0.0113	2.122e-08	-0.00095235	0.00205	0.64	31.3798
rs571065	G	C	0.4063	0.0733	0.0118	5.236e-10	0.00466487	0.00205077	0.0230001	38.5873
rs62468821	T	A	0.1256	-0.0998	0.0171	5.339e-09	-0.00566311	0.0030163	0.0599998	34.0619
rs6456259	G	A	0.1537	0.1007	0.0156	1.081e-10	-0.00115579	0.00278862	0.68	41.6687
rs7098100	A	G	0.3401	0.0665	0.0119	2.294e-08	0.00510788	0.00211204	0.016	31.2284
rs71575922	G	C	0.1594	0.1568	0.0154	2.391e-24	-0.0011448	0.00281782	0.68	103.669
rs74485684	C	T	0.1588	-0.1529	0.0158	3.768e-22	-0.00372357	0.00274824	0.18	93.6485
rs851984	A	G	0.4012	0.0692	0.0115	1.773e-09	-0.00253819	0.00207414	0.22	36.209
rs9789525	T	G	0.3437	-0.0941	0.012	4.446e-15	-0.00076085	0.00210463	0.719999	61.4917
rs9987548	A	T	0.3992	0.0879	0.0116	3.52e-14	-0.00054082	0.00205255	0.79	57.4198
EMs(validation) on LTL
rs10778172	A	G	0.3022	-0.0828795	0.0135515	9.60218e-10	0.00218096	0.00214958	0.31	37.4041
rs10917151	A	G	0.1471	0.156744	0.0162506	5.13689e-22	-0.000117	0.00271664	0.97	93.0343
rs11031005	C	T	0.1402	-0.209994	0.0172607	4.71411e-34	-0.00442109	0.00289977	0.13	148.012
rs12317475	C	T	0.3101	0.0905113	0.014068	1.24406e-10	0.00067117	0.0022226	0.760001	41.3943
rs13264285	C	A	0.4026	-0.0705543	0.0126809	2.63943e-08	-0.00448103	0.00203471	0.0280001	30.9561
rs140993356	G	A	0.0348	0.262082	0.0253519	4.75554e-25	-0.00144189	0.00572575	0.8	106.869
rs1451385	C	T	0.7336	0.0944641	0.0139012	1.08019e-11	-0.00015037	0.00229321	0.95	46.1773
rs17773240	C	T	0.2694	-0.160826	0.0148153	1.87975e-27	-0.00176155	0.00222467	0.43	117.84
rs1936805	T	C	0.4841	0.0793833	0.0124919	2.08723e-10	0.00306665	0.00199969	0.13	40.3833
rs2779747	T	G	0.5964	-0.117001	0.0125689	1.2939e-20	0.00027578	0.00202758	0.89	86.6532
rs2967675	T	C	0.173	0.0836681	0.0150211	2.54677e-08	0.00401052	0.0027667	0.15	31.0253
rs34068702	G	A	0.2922	-0.0783769	0.0135815	7.88678e-09	0.00193043	0.00221508	0.38	33.3028
rs3803361	T	C	0.497	0.0789185	0.0124722	2.49069e-10	0.00398531	0.00200773	0.0470002	40.0379
rs4654991	C	T	0.1909	0.0883937	0.0156298	1.55439e-08	-0.00200218	0.00252182	0.43	31.9842
rs496394	G	A	0.2416	-0.0745012	0.0136321	4.62541e-08	-0.0034861	0.00249663	0.16	29.8676
rs57439315	T	G	0.3877	-0.106104	0.0129759	2.91005e-16	-0.00031326	0.00211509	0.88	66.8634
rs6025	T	C	0.0119	-0.268013	0.0463316	7.26524e-09	0.00521394	0.00677656	0.44	33.4624
rs62440680	G	T	0.3936	0.0894557	0.0125442	9.94489e-13	-0.00067316	0.00208981	0.75	50.8546
rs635634	C	T	0.8151	-0.0881676	0.0153515	9.28774e-09	0.00403374	0.0026014	0.12	32.985
rs6546324	C	A	0.6889	-0.103555	0.0133472	8.58816e-15	-0.00048896	0.00217516	0.82	60.1952
rs851983	G	A	0.4195	0.110477	0.0124753	8.31764e-19	-0.00261453	0.00207257	0.21	78.4227
rs940061	G	A	0.1481	0.098772	0.0161394	9.36246e-10	-0.00011825	0.00283704	0.97	37.4535
SNP,single nucleotide polymorphism; A1, effect_allele; A2, other_allele; EAF1, effect allele frequency in exposure; β-exp, beta of the SNP in expsure; SE-exp, standard error of the SNP in exposure; P-exp, p-value of the SNP in exposure; β-out, beta of the SNP in outcome; SE-out, standard error of the SNP in outcome; P-out, p-value of the SNP in outcome; F, F-statistic; LTL, leukocyte telomere len…

## Sheet: Table S6
Table S6. Causal estimate and sensitivity analysis of MR analysis.
Exposure	Outcome	Methods	NSNP	Beta	SE	OR	95%LCI	95%UCI	P-value
LTL	EMs(discovery)	IVW	125	0.156132	0.0503602	1.16898	1.05911	1.29025	0.00193326
LTL	EMs(discovery)	MR-Egger	125	0.245808	0.088595	1.27865	1.07483	1.52113	0.00639143
LTL	EMs(discovery)	Weighted median	125	0.123393	0.0775287	1.13133	0.971841	1.31699	0.111479
LTL	EMs(discovery)	MR-PRESSO	125	0.156132	0.0503602	1.16898	1.05911	1.29025	0.00239321
LTL	EMs(discovery)	MR-RAPS	125	0.143344	0.0525285	1.15413	1.04122	1.27928	0.00635488
LTL	EMs(validation)	IVW	117	0.263885	0.0679058	1.30198	1.13973	1.48733	0.000101891
LTL	EMs(validation)	MR-Egger	117	0.370984	0.116198	1.44916	1.154	1.81981	0.00181826
LTL	EMs(validation)	Weighted median	117	0.31303	0.0936482	1.36756	1.13824	1.64309	0.000829932
LTL	EMs(validation)	MR-PRESSO	117	0.263885	0.0679058	1.30198	1.13973	1.48733	0.000170085
LTL	EMs(validation)	MR-RAPS	117	0.226507	0.06812	1.25421	1.09745	1.43336	0.000883821
EMs(discovery)	LTL	IVW	19	0.0130087	0.00681616	1.01309	0.999649	1.02672	0.0563256
EMs(discovery)	LTL	MR-Egger	19	-0.0104317	0.0200095	0.989622	0.951562	1.02921	0.608857
EMs(discovery)	LTL	Weighted median	19	0.00453948	0.00859135	1.00455	0.987776	1.02161	0.597237
EMs(discovery)	LTL	MR-PRESSO	19	0.0130087	0.00681616	1.01309	0.999649	1.02672	0.0724035
EMs(discovery)	LTL	MR-RAPS	19	0.0121039	0.00753533	1.01218	0.997338	1.02724	0.108212
EMs(validation)	LTL	IVW	22	0.00458222	0.00503727	1.00459	0.994723	1.01456	0.363
EMs(validation)	LTL	MR-Egger	22	-0.00473215	0.0156082	0.995279	0.965292	1.0262	0.764881
EMs(validation)	LTL	Weighted median	22	0.00114958	0.00664419	1.00115	0.988197	1.01427	0.862636
EMs(validation)	LTL	MR-PRESSO	22	0.00458221	0.00503727	1.00459	0.994723	1.01456	0.373323
EMs(validation)	LTL	MR-RAPS	22	0.00398309	0.00552756	1.00399	0.993172	1.01493	0.471164
NSNP, Number of SNPs; Beta, beta values for causal estimates; SE, standard errors of causal estimates; OR, odds ratio; 95%LCI, lower limit of 95% confidence interval of OR; 95%UCI, upper limit of 95% confidence interval of OR; P-value, p-value of OR; LTL, leukocyte telomere length; EMs, Endometriosis; IVW, inverse variance weighting; MR-Egger, MR-Egger regression; MR-PRESSO, Mendelian Randomizati…
